# Supplementary material for: Systematic identification and characterization of regulatory elements derived from human endogenous retroviruses
Source: PLoS Genet. 2017 Jul 12;13(7):e1006883. doi: 10.1371/journal.pgen.1006883 (PMC5529029; doi:10.1371/journal.pgen.1006883)
Supplement: S9 Table — (XLSX) [file pgen.1006883.s028.xlsx]

## Sheet: Sheet1
TF	Cell	Treatment	Soruce	Experiment Id	File Ids	File type	Layout	Read length
ATF3	GM12878	None	ENCODE	ENCSR000BJY	ENCFF061SMS,ENCFF795RHE	BAM	SINGLE	36
ATF3	H1-hESC	None	ENCODE	ENCSR000BKC	ENCFF107BHO,ENCFF650JTM	BAM	SINGLE	36
ATF3	HepG2	None	ENCODE	ENCSR000BKE	ENCFF767KYS,ENCFF847HLX	BAM	SINGLE	36
ATF3	K562	None	ENCODE	ENCSR000BNU	ENCFF501RLG,ENCFF727DWE	BAM	SINGLE	36
ATF3	A549	ethanol	ENCODE	ENCSR000BPS	ENCFF102RTL,ENCFF476QIG	BAM	SINGLE	36
BATF	GM12878	None	ENCODE	ENCSR000BGT	ENCFF137FZZ,ENCFF346GCD	BAM	SINGLE	36
BCL11A	GM12878	None	ENCODE	ENCSR000BHA	ENCFF481NAE,ENCFF264DVB	BAM	SINGLE	36
BCL11A	H1-hESC	None	ENCODE	ENCSR000BIP	ENCFF000ONI	FASTQ	SINGLE	36
BCL11A	H1-hESC	None	ENCODE	ENCSR000BMJ	ENCFF000ONH	FASTQ	SINGLE	36
BCL3	GM12878	None	ENCODE	ENCSR000BNQ	ENCFF000NTL,ENCFF000NTN	FASTQ	SINGLE	36
BCL3	A549	ethanol	ENCODE	ENCSR000BQH	ENCFF000MXC,ENCFF000MXD	FASTQ	SINGLE	36
BCLAF1	GM12878	None	ENCODE	ENCSR000BJZ	ENCFF662GDH,ENCFF800ZBG	BAM	SINGLE	36
BCLAF1	K562	None	ENCODE	ENCSR000BKH	ENCFF570LWC,ENCFF155DTB	BAM	SINGLE	36
BHLHE40	HepG2	None	ENCODE	ENCSR000BID	ENCFF115FYJ,ENCFF056IYF	BAM	SINGLE	36
BHLHE40	A549	None	ENCODE	ENCSR000DYJ	ENCFF842NXY,ENCFF222FMY	BAM	SINGLE	36
BHLHE40	HepG2	None	ENCODE	ENCSR000EDT	ENCFF431LOS,ENCFF082QLF	BAM	SINGLE	36
BHLHE40	K562	None	ENCODE	ENCSR000EGV	ENCFF726VVW,ENCFF998ZEU	BAM	SINGLE	36
BRCA1	GM12878	None	ENCODE	ENCSR000DZS	ENCFF000VSY,ENCFF000VTI	FASTQ	SINGLE	36
BRCA1	H1-hESC	None	ENCODE	ENCSR000EBX	ENCFF979TXI,ENCFF165TQU	BAM	SINGLE	36
BRCA1	HeLa-S3	None	ENCODE	ENCSR000EDB	ENCFF000XAR,ENCFF000XAT	FASTQ	SINGLE	36
BRCA1	HepG2	None	ENCODE	ENCSR000EDY	ENCFF643YLP,ENCFF890OWK	BAM	SINGLE	36
CEBPB	HepG2	None	ENCODE	ENCSR000BQI	ENCFF549UFG,ENCFF876HLQ	BAM	SINGLE	36
CEBPB	K562	None	ENCODE	ENCSR000BRQ	ENCFF357EBD,ENCFF897GTJ	BAM	SINGLE	36
CEBPB	GM12878	None	ENCODE	ENCSR000BRX	ENCFF630EYZ,ENCFF007DSX	BAM	SINGLE	36
CEBPB	A549	None	ENCODE	ENCSR000DYI	ENCFF299TQK,ENCFF038HOX	BAM	SINGLE	36
CEBPB	H1-hESC	None	ENCODE	ENCSR000EBV	ENCFF023RMT,ENCFF243WEK	BAM	SINGLE	36
CEBPB	HeLa-S3	None	ENCODE	ENCSR000EDA	ENCFF000XBO,ENCFF000XBN	FASTQ	SINGLE	36
CEBPB	HepG2	None	ENCODE	ENCSR000EEE	ENCFF771OJT,ENCFF209PMY	BAM	SINGLE	36
CEBPB	IMR90	None	ENCODE	ENCSR000EFM	ENCFF508INT,ENCFF402ZLO	BAM	SINGLE	36
CEBPB	K562	None	ENCODE	ENCSR000EHE	ENCFF523MPI,ENCFF197ZMK	BAM	SINGLE	36
CTCF	MCF-7	None	ENCODE	ENCSR000AHD	ENCFF433JUQ	BAM	SINGLE	50
CTCF	GM12878	None	ENCODE	ENCSR000AKB	ENCFF643OTZ,ENCFF406XWF	BAM	SINGLE	51
CTCF	K562	None	ENCODE	ENCSR000AKO	ENCFF000BWR,ENCFF000BWM	FASTQ	SINGLE	36
CTCF	NHEK	None	ENCODE	ENCSR000ALJ	ENCFF807QLN,ENCFF036FLK,ENCFF781GFF	BAM	SINGLE	36
CTCF	HMEC	None	ENCODE	ENCSR000ALV	ENCFF370IDC,ENCFF055DEE	BAM	SINGLE	36
CTCF	HepG2	None	ENCODE	ENCSR000AMA	ENCFF546WHS,ENCFF060GVH	BAM	SINGLE	36
CTCF	HSMM	None	ENCODE	ENCSR000ANE	ENCFF217GVS,ENCFF853AMG	BAM	SINGLE	36
CTCF	NHLF	None	ENCODE	ENCSR000ANO	ENCFF079WHC,ENCFF360SBD	BAM	SINGLE	36
CTCF	HSMMtube	None	ENCODE	ENCSR000ANS	ENCFF796TAA,ENCFF682NRY	BAM	SINGLE	36
CTCF	HeLa-S3	None	ENCODE	ENCSR000AOA	ENCFF054YWR,ENCFF127KMX	BAM	SINGLE	36
CTCF	NH-A	None	ENCODE	ENCSR000AOO	ENCFF041UKI,ENCFF418VFM	BAM	SINGLE	36
CTCF	Osteobl	None	ENCODE	ENCSR000APF	ENCFF413IXP,ENCFF518MVD	BAM	SINGLE	36
CTCF	NHDF-Ad	None	ENCODE	ENCSR000APM	ENCFF238GWH,ENCFF639EWV	BAM	SINGLE	36
CTCF	Dnd41	None	ENCODE	ENCSR000AQU	ENCFF943JUG,ENCFF010GIE	BAM	SINGLE	36
CTCF	A549	dexamethasone	ENCODE	ENCSR000BHV	ENCFF863EWE,ENCFF550ROR	BAM	SINGLE	36
CTCF	A549	ethanol	ENCODE	ENCSR000BHW	ENCFF419JDM,ENCFF287ARS	BAM	SINGLE	36
CTCF	HepG2	None	ENCODE	ENCSR000BIE	ENCFF622NLS,ENCFF491CGX	BAM	SINGLE	36
CTCF	SK-N-SH_RA	all-trans-retinoic acid	ENCODE	ENCSR000BLX	ENCFF725NGA,ENCFF287RVF	BAM	SINGLE	36
CTCF	H1-hESC	None	ENCODE	ENCSR000BNH	ENCFF736GTL,ENCFF222CWF	BAM	SINGLE	36
CTCF	T-47D	dimethyl sulfoxide	ENCODE	ENCSR000BNO	ENCFF502LIO,ENCFF196BLJ	BAM	SINGLE	36
CTCF	K562	None	ENCODE	ENCSR000BPJ	ENCFF000PYD,ENCFF000PYJ	FASTQ	SINGLE	36
CTCF	ECC-1	dimethyl sulfoxide	ENCODE	ENCSR000BQE	ENCFF455SUD,ENCFF467HPD	BAM	SINGLE	36
CTCF	Gliobla	None	ENCODE	ENCSR000DKN	ENCFF844YDX,ENCFF276LJP	BAM	SINGLE	36
CTCF	K562	None	ENCODE	ENCSR000DMA	ENCFF000RWH,ENCFF000RWK,ENCFF000RWO	FASTQ	SINGLE	35
CTCF	MCF-7	None	ENCODE	ENCSR000DML	ENCFF690JBH,ENCFF564EWR	BAM	SINGLE	36
CTCF	MCF-7	None	ENCODE	ENCSR000DMO	ENCFF125TZW,ENCFF276UOC	BAM	SINGLE	36
CTCF	MCF-7	None	ENCODE	ENCSR000DMR	ENCFF873YCC,ENCFF262EWQ	BAM	SINGLE	36
CTCF	MCF-7	17β-estradiol	ENCODE	ENCSR000DMS	ENCFF466YOS,ENCFF115ARO	BAM	SINGLE	36
CTCF	MCF-7	None	ENCODE	ENCSR000DMV	ENCFF620YAN,ENCFF810AHZ	BAM	SINGLE	36
CTCF	A549	None	ENCODE	ENCSR000DNA	ENCFF905MLU,ENCFF970EQP	BAM	SINGLE	36
CTCF	A549	None	ENCODE	ENCSR000DPF	ENCFF613ELA,ENCFF453ODE	BAM	SINGLE	36
CTCF	AG04449	None	ENCODE	ENCSR000DPG	ENCFF937XGM,ENCFF086TJZ	BAM	SINGLE	36
CTCF	AG04450	None	ENCODE	ENCSR000DPM	ENCFF019FFF,ENCFF440JDF	BAM	SINGLE	36
CTCF	AG09309	None	ENCODE	ENCSR000DPP	ENCFF907CVH,ENCFF549TYB	BAM	SINGLE	36
CTCF	AG09319	None	ENCODE	ENCSR000DPS	ENCFF304HDA,ENCFF358ZJT	BAM	SINGLE	36
CTCF	AG10803	None	ENCODE	ENCSR000DPV	ENCFF728CCJ,ENCFF312YQR	BAM	SINGLE	36
CTCF	AoAF	None	ENCODE	ENCSR000DPY	ENCFF174BUL,ENCFF402OYG	BAM	SINGLE	36
CTCF	BE2_C	None	ENCODE	ENCSR000DQD	ENCFF160PTR,ENCFF677ENU	BAM	SINGLE	36
CTCF	BJ	None	ENCODE	ENCSR000DQI	ENCFF828GMT,ENCFF813TVK	BAM	SINGLE	36
CTCF	Caco-2	None	ENCODE	ENCSR000DQN	ENCFF137JYO,ENCFF201WVG	BAM	SINGLE	36
CTCF	GM06990	None	ENCODE	ENCSR000DQW	ENCFF384PPN,ENCFF116RRR	BAM	SINGLE	36
CTCF	GM12801	None	ENCODE	ENCSR000DQY	ENCFF001HBY	FASTQ	SINGLE	28
CTCF	GM12864	None	ENCODE	ENCSR000DRB	ENCFF393YGF,ENCFF708GDU,ENCFF440QVT	BAM	SINGLE	36
CTCF	GM12865	None	ENCODE	ENCSR000DRE	ENCFF869KZJ,ENCFF273ZVE,ENCFF344MAW	BAM	SINGLE	36
CTCF	GM12872	None	ENCODE	ENCSR000DRN	ENCFF736KVK,ENCFF268QBZ,ENCFF966CUJ	BAM	SINGLE	36
CTCF	GM12873	None	ENCODE	ENCSR000DRP	ENCFF935ICF,ENCFF122AGB,ENCFF154TVB	BAM	SINGLE	36
CTCF	GM12874	None	ENCODE	ENCSR000DRR	ENCFF362GQT,ENCFF404FEQ	BAM	SINGLE	36
CTCF	GM12875	None	ENCODE	ENCSR000DRU	ENCFF217TBI,ENCFF662TCI	BAM	SINGLE	36
CTCF	GM12878	None	ENCODE	ENCSR000DRZ	ENCFF298INA,ENCFF172UCS	BAM	SINGLE	36
CTCF	HA-sp	None	ENCODE	ENCSR000DSU	ENCFF964TIJ,ENCFF712ONF	BAM	SINGLE	36
CTCF	HAc	None	ENCODE	ENCSR000DSZ	ENCFF133ABI,ENCFF478THX	BAM	SINGLE	36
CTCF	HBMEC	None	ENCODE	ENCSR000DTA	ENCFF442FIX,ENCFF305JYT	BAM	SINGLE	36
CTCF	HCFaa	None	ENCODE	ENCSR000DTF	ENCFF001HKO	FASTQ	SINGLE	36
CTCF	HCM	None	ENCODE	ENCSR000DTI	ENCFF466VFW,ENCFF983KRP	BAM	SINGLE	36
CTCF	HCPEpiC	None	ENCODE	ENCSR000DTL	ENCFF927OJW,ENCFF089CSE	BAM	SINGLE	36
CTCF	HCT-116	None	ENCODE	ENCSR000DTO	ENCFF546HFC,ENCFF936DRB	BAM	SINGLE	36
CTCF	HEEpiC	None	ENCODE	ENCSR000DTR	ENCFF606FRT,ENCFF213WXI	BAM	SINGLE	36
CTCF	HEK293	None	ENCODE	ENCSR000DTW	ENCFF350FFC,ENCFF412GTT	BAM	SINGLE	36
CTCF	HeLa-S3	None	ENCODE	ENCSR000DUB	ENCFF205HBF,ENCFF860DZG	BAM	SINGLE	36
CTCF	HepG2	None	ENCODE	ENCSR000DUG	ENCFF172PBD,ENCFF885OXB	BAM	SINGLE	36
CTCF	HFF	None	ENCODE	ENCSR000DUH	ENCFF001HOE	FASTQ	SINGLE	36
CTCF	HFF-Myc	None	ENCODE	ENCSR000DUM	ENCFF638AUK,ENCFF168MOC	BAM	SINGLE	36
CTCF	HL-60	None	ENCODE	ENCSR000DUP	ENCFF001HPF	FASTQ	SINGLE	36
CTCF	HMEC	None	ENCODE	ENCSR000DUS	ENCFF444CJR,ENCFF183NSP	BAM	SINGLE	36
CTCF	HMF	None	ENCODE	ENCSR000DUU	ENCFF114PLD,ENCFF747ZGZ	BAM	SINGLE	36
CTCF	HPAF	None	ENCODE	ENCSR000DUX	ENCFF115BFX,ENCFF106WBM	BAM	SINGLE	36
CTCF	HPF	None	ENCODE	ENCSR000DVA	ENCFF496LNY,ENCFF206NCD	BAM	SINGLE	36
CTCF	HRE	None	ENCODE	ENCSR000DVH	ENCFF022FKL,ENCFF535GTC	BAM	SINGLE	36
CTCF	HRPEpiC	None	ENCODE	ENCSR000DVI	ENCFF026ICL,ENCFF764BPB	BAM	SINGLE	36
CTCF	HUVEC	None	ENCODE	ENCSR000DVP	ENCFF185BOJ,ENCFF358WAO	BAM	SINGLE	36
CTCF	HVMF	None	ENCODE	ENCSR000DVQ	ENCFF709KIZ,ENCFF717OSP	BAM	SINGLE	36
CTCF	K562	None	ENCODE	ENCSR000DWE	ENCFF001HTP,ENCFF001HTO	FASTQ	SINGLE	36
CTCF	MCF-7	None	ENCODE	ENCSR000DWH	ENCFF756PBJ,ENCFF471KPU	BAM	SINGLE	36
CTCF	NB4	None	ENCODE	ENCSR000DWN	ENCFF001HUW	FASTQ	SINGLE	36
CTCF	NHDF-neo	None	ENCODE	ENCSR000DWQ	ENCFF004KCU,ENCFF006RWL	BAM	SINGLE	36
CTCF	NHEK	None	ENCODE	ENCSR000DWX	ENCFF676DMT,ENCFF284ZBR	BAM	SINGLE	36
CTCF	RPTEC	None	ENCODE	ENCSR000DXD	ENCFF752YSI,ENCFF353GOT	BAM	SINGLE	36
CTCF	SAEC	None	ENCODE	ENCSR000DXI	ENCFF902AMP,ENCFF604UYQ	BAM	SINGLE	36
CTCF	SK-N-SH_RA	all-trans-retinoic acid	ENCODE	ENCSR000DXQ	ENCFF128LTV,ENCFF744GYJ	BAM	SINGLE	36
CTCF	WERI-Rb-1	None	ENCODE	ENCSR000DXW	ENCFF409RTN,ENCFF252PEN	BAM	SINGLE	36
CTCF	WI-38	None	ENCODE	ENCSR000DYB	ENCFF377SSW,ENCFF780RBD	BAM	SINGLE	36
CTCF	A549	None	ENCODE	ENCSR000DYD	ENCFF282MZF,ENCFF423BMA	BAM	SINGLE	36
CTCF	IMR90	None	ENCODE	ENCSR000EFI	ENCFF455FID,ENCFF831HYE	BAM	SINGLE	36
CTCF	K562	None	ENCODE	ENCSR000EGM	ENCFF000YLW,ENCFF000YLZ,ENCFF000YLX,ENCFF000YLY	FASTQ	SINGLE	36
CTCF	SK-N-SH_RA	None	ENCODE	ENCSR000EIC	ENCFF820ZCO,ENCFF526WQS	BAM	SINGLE	36
CTCFL	K562	None	ENCODE	ENCSR000BNK	ENCFF072NCZ,ENCFF045OLP	BAM	SINGLE	36
E2F4	MCF10A-Er-Src	afimoxifene	ENCODE	ENCSR000DOR	ENCFF941STL,ENCFF371WNK	BAM	SINGLE	36
E2F4	GM12878	None	ENCODE	ENCSR000DYY	ENCFF000VUL,ENCFF000VUJ,ENCFF000VUK,ENCFF000VUM	FASTQ	SINGLE	36
E2F4	HeLa-S3	None	ENCODE	ENCSR000EVL	ENCFF000XDO,ENCFF000XDP	FASTQ	SINGLE	32
E2F4	K562	None	ENCODE	ENCSR000EWL	ENCFF251JRO,ENCFF674YIM	BAM	SINGLE	27
E2F6	K562	None	ENCODE	ENCSR000BLI	ENCFF386ZEB,ENCFF393OPU	BAM	SINGLE	36
E2F6	HeLa-S3	None	ENCODE	ENCSR000EVK	ENCFF000XDN,ENCFF000XDX	FASTQ	SINGLE	32
E2F6	K562	None	ENCODE	ENCSR000EWJ	ENCFF718DBH,ENCFF395EZM	BAM	SINGLE	32
EBF1	GM12878	None	ENCODE	ENCSR000BGU	ENCFF305MCD,ENCFF243EMB	BAM	SINGLE	36
EGR1	H1-hESC	None	ENCODE	ENCSR000BJA	ENCFF310UUE,ENCFF900GIN	BAM	SINGLE	36
EGR1	GM12878	None	ENCODE	ENCSR000BMQ	ENCFF749UGN,ENCFF646GXF	BAM	SINGLE	36
EGR1	K562	None	ENCODE	ENCSR000BNE	ENCFF623RBS,ENCFF526BJV	BAM	SINGLE	36
ELF1	GM12878	None	ENCODE	ENCSR000BMB	ENCFF063CST,ENCFF641VSS	BAM	SINGLE	36
ELF1	K562	None	ENCODE	ENCSR000BMD	ENCFF622LEW,ENCFF591FHN	BAM	SINGLE	36
ELF1	HepG2	None	ENCODE	ENCSR000BMZ	ENCFF648SQX,ENCFF386BYM	BAM	SINGLE	36
ELF1	A549	ethanol	ENCODE	ENCSR000BPT	ENCFF036XOQ,ENCFF557QAM	BAM	SINGLE	36
ELK4	HEK293	None	ENCODE	ENCSR000EVB	ENCFF000WXW,ENCFF000WXS	FASTQ	SINGLE	36
ELK4	HeLa-S3	None	ENCODE	ENCSR000EVI	ENCFF000XEM,ENCFF000XEI	FASTQ	SINGLE	32
ESR1	ECC-1	estradiol	ENCODE	ENCSR000BIY	ENCFF491YFV,ENCFF069FGI	BAM	SINGLE	36
ESR1	ECC-1	dimethyl sulfoxide	ENCODE	ENCSR000BIZ	ENCFF972IRG,ENCFF462RUD	BAM	SINGLE	36
ESR1	T-47D	genistein	ENCODE	ENCSR000BJS	ENCFF781IEE,ENCFF718DYD	BAM	SINGLE	36
ESR1	ECC-1	genistein	ENCODE	ENCSR000BKL	ENCFF356XCT,ENCFF763PDI	BAM	SINGLE	36
ESR1	T-47D	estradiol	ENCODE	ENCSR000BKN	ENCFF549MOL,ENCFF479GQA	BAM	SINGLE	36
ESR1	T-47D	dimethyl sulfoxide	ENCODE	ENCSR000BLL	ENCFF514PYC,ENCFF983NQT	BAM	SINGLE	36
ESR1	T-47D	bisphenol A	ENCODE	ENCSR000BQD	ENCFF874QPH,ENCFF232IAQ	BAM	SINGLE	36
ESR1	ECC-1	bisphenol A	ENCODE	ENCSR000BQR	ENCFF250YWI,ENCFF278VPH	BAM	SINGLE	36
ETS1	GM12878	None	ENCODE	ENCSR000BKA	ENCFF952WXS,ENCFF293YYY	BAM	SINGLE	36
ETS1	K562	None	ENCODE	ENCSR000BKQ	ENCFF093QSS,ENCFF364BDB	BAM	SINGLE	36
ETS1	A549	ethanol	ENCODE	ENCSR000BPU	ENCFF935IYT,ENCFF118HVH	BAM	SINGLE	36
FOS	K562	None	ENCODE	ENCSR000DKB	ENCFF150EJD,ENCFF668PQX,ENCFF290OSN	BAM	SINGLE	36
FOS	MCF10A-Er-Src	afimoxifene	ENCODE	ENCSR000DON	ENCFF833DDJ,ENCFF388SBB	BAM	SINGLE	36
FOS	MCF10A-Er-Src	afimoxifene	ENCODE	ENCSR000DOO	ENCFF797ONM,ENCFF660TDV	BAM	SINGLE	36
FOS	MCF10A-Er-Src	afimoxifene	ENCODE	ENCSR000DOP	ENCFF961YZJ,ENCFF988KVD	BAM	SINGLE	36
FOS	MCF10A-Er-Src	ethanol	ENCODE	ENCSR000DOT	ENCFF039ZMS,ENCFF039UMC	BAM	SINGLE	36
FOS	HUVEC	None	ENCODE	ENCSR000EVU	ENCFF207OFV,ENCFF316BBC	BAM	SINGLE	36
FOS	GM12878	None	ENCODE	ENCSR000EYZ	ENCFF000VTG,ENCFF000VTH,ENCFF000VTF	FASTQ	SINGLE	27
FOS	HeLa-S3	None	ENCODE	ENCSR000EZE	ENCFF000XCG,ENCFF000XCF	FASTQ	SINGLE	27
FOSL1	K562	None	ENCODE	ENCSR000BMV	ENCFF788KZO,ENCFF757JWB	BAM	SINGLE	36
FOSL1	H1-hESC	None	ENCODE	ENCSR000BNS	ENCFF086OOD,ENCFF203RDK	BAM	SINGLE	36
FOSL2	HepG2	None	ENCODE	ENCSR000BHP	ENCFF495TMD,ENCFF371RAV	BAM	SINGLE	36
FOSL2	A549	ethanol	ENCODE	ENCSR000BQO	ENCFF694YNY,ENCFF687FZP	BAM	SINGLE	36
FOXA1	ECC-1	dimethyl sulfoxide	ENCODE	ENCSR000BKW	ENCFF263OWL,ENCFF847KNM	BAM	SINGLE	36
FOXA1	T-47D	dimethyl sulfoxide	ENCODE	ENCSR000BKY	ENCFF589STQ,ENCFF125RVN	BAM	SINGLE	36
FOXA1	HepG2	None	ENCODE	ENCSR000BLE	ENCFF579JDB,ENCFF210TQG	BAM	SINGLE	36
FOXA1	HepG2	None	ENCODE	ENCSR000BMO	ENCFF144CKE,ENCFF566DDF	BAM	SINGLE	36
FOXA1	A549	dexamethasone	ENCODE	ENCSR000BPX	ENCFF741QQZ,ENCFF380FAD	BAM	SINGLE	36
FOXA1	A549	ethanol	ENCODE	ENCSR000BRD	ENCFF420WIR,ENCFF592ZAW	BAM	SINGLE	36
FOXA2	HepG2	None	ENCODE	ENCSR000BNI	ENCFF649KHR,ENCFF134QDF	BAM	SINGLE	36
FOXP2	PFSK-1	None	ENCODE	ENCSR000BGA	ENCFF013ZLL,ENCFF361ONE	BAM	SINGLE	25
FOXP2	SK-N-MC	None	ENCODE	ENCSR000BGB	ENCFF528VHB,ENCFF648ANZ	BAM	SINGLE	25
GABPA	GM12878	None	ENCODE	ENCSR000BGC	ENCFF091QZX,ENCFF864NLZ	BAM	SINGLE	32
GABPA	HeLa-S3	None	ENCODE	ENCSR000BHS	ENCFF157XCQ,ENCFF762XXI	BAM	SINGLE	36
GABPA	H1-hESC	None	ENCODE	ENCSR000BIW	ENCFF468VIP,ENCFF090DDS	BAM	SINGLE	36
GABPA	HepG2	None	ENCODE	ENCSR000BJK	ENCFF446CBW,ENCFF487QUK	BAM	SINGLE	36
GABPA	K562	None	ENCODE	ENCSR000BLO	ENCFF100PUI,ENCFF633ZKV	BAM	SINGLE	36
GABPA	A549	ethanol	ENCODE	ENCSR000BPY	ENCFF281BUQ,ENCFF730XMB	BAM	SINGLE	36
GABPA	GM12878	None	ENCODE	ENCSR331HPA	ENCFF084LVF,ENCFF742KAV	BAM	SINGLE	50
GATA1	K562	None	ENCODE	ENCSR000EWM	ENCFF619NHO,ENCFF980WWQ	BAM	SINGLE	32
GATA1	PBDE	None	ENCODE	ENCSR000EXP	ENCFF227FQU,ENCFF240TUY	BAM	SINGLE	36
GATA1	PBDEFetal	None	ENCODE	ENCSR000EXR	ENCFF061LTZ,ENCFF207OOB	BAM	SINGLE	36
GATA2	K562	None	ENCODE	ENCSR000BKM	ENCFF974OQB,ENCFF357QQD	BAM	SINGLE	36
GATA2	K562	None	ENCODE	ENCSR000DKA	ENCFF716QYC,ENCFF498TWR	BAM	SINGLE	36
GATA2	HUVEC	None	ENCODE	ENCSR000EVW	ENCFF059IHK,ENCFF772XOD	BAM	SINGLE	32
GATA2	K562	None	ENCODE	ENCSR000EWG	ENCFF896RKY,ENCFF358BOB	BAM	SINGLE	32
GATA2	SH-SY5Y	None	ENCODE	ENCSR000EYB	ENCFF967ORA,ENCFF334FFC	BAM	SINGLE	36
GATA3	T-47D	dimethyl sulfoxide	ENCODE	ENCSR000BMX	ENCFF838RLT,ENCFF357MBD	BAM	SINGLE	36
GATA3	SH-SY5Y	None	ENCODE	ENCSR000EXZ	ENCFF549WCZ,ENCFF047QGO	BAM	SINGLE	36
HNF4A	HepG2	None	ENCODE	ENCSR000BLF	ENCFF926CAL,ENCFF820JDU	BAM	SINGLE	36
HNF4G	HepG2	None	ENCODE	ENCSR000BNJ	ENCFF227RSP,ENCFF433SCF	BAM	SINGLE	36
Input_control	GM12878	None	ENCODE	ENCSR000BMS	ENCFF000ODP	FASTQ	SINGLE	36
Input_control	H1-hESC	None	ENCODE	ENCSR000BHL	ENCFF000OSP	FASTQ	SINGLE	36
Input_control	HepG2	None	ENCODE	ENCSR000BLG	ENCFF000POU,ENCFF000POV	FASTQ	SINGLE	36
Input_control	K562	None	ENCODE	ENCSR000BLJ	ENCFF000QEX,ENCFF000QEZ	FASTQ	SINGLE	36
Input_control	A549	None	ENCODE	ENCSR000BPD	ENCFF000NGH	FASTQ	SINGLE	36
Input_control	GM12878	None	ENCODE	ENCSR000BGH	ENCFF000OCW,ENCFF000OCU,ENCFF000OCS	FASTQ	SINGLE	36
Input_control	A549	None	ENCODE	ENCSR496AXR	ENCFF000VPL,ENCFF000VPI,ENCFF000VPK,ENCFF000VPJ	FASTQ	SINGLE	36
Input_control	HepG2	None	ENCODE	ENCSR000EEN	ENCFF000XTF	FASTQ	SINGLE	36
Input_control	K562	None	ENCODE	ENCSR000EHI	ENCFF000YRB	FASTQ	SINGLE	36
Input_control	GM12878	None	ENCODE	ENCSR000EAF	ENCFF000VWD,ENCFF000VWK	FASTQ	SINGLE	28
Input_control	H1-hESC	None	ENCODE	ENCSR000ECG	ENCFF000WUI	FASTQ	SINGLE	36
Input_control	HeLa-S3	None	ENCODE	ENCSR000EDI	ENCFF000XKW	FASTQ	SINGLE	27
Input_control	K562	None	ENCODE	ENCSR000BRJ	ENCFF000QFK,ENCFF000QFG,ENCFF000QFJ,ENCFF000QFI	FASTQ	SINGLE	50
Input_control	GM12878	None	ENCODE	ENCSR000BVP	ENCFF000ODZ,ENCFF000ODV,ENCFF000OEB	FASTQ	SINGLE	50
Input_control	IMR90	None	ENCODE	ENCSR000EFL	ENCFF000YCS,ENCFF000YCR,ENCFF000YCQ,ENCFF000YCT	FASTQ	SINGLE	36
Input_control	MCF-7	None	ENCODE	ENCSR000AHE	ENCFF000QQG,ENCFF000QQJ,ENCFF000QQI,ENCFF000QQK	FASTQ	SINGLE	50
Input_control	GM12878	None	ENCODE	ENCSR000AKJ	ENCFF000ARO,ENCFF000ARK	FASTQ	SINGLE	51
Input_control	K562	None	ENCODE	ENCSR000AKY	ENCFF977WHL,ENCFF885VML,ENCFF000BWK,ENCFF994FIB,ENCFF561WFK,ENCFF402EPP,ENCFF185XBW,ENCFF199NQH,ENCFF222TAO,ENCFF283HQV,ENCFF156ECZ	FASTQ	SINGLE	36
Input_control	NHEK	None	ENCODE	ENCSR000ALS	ENCFF000CMJ,ENCFF000CMD	FASTQ	SINGLE	36
Input_control	HMEC	None	ENCODE	ENCSR000AMN	ENCFF000BHE,ENCFF000BHF	FASTQ	SINGLE	36
Input_control	HepG2	None	ENCODE	ENCSR055XHN	ENCFF881CNC,ENCFF474ZPM,ENCFF356QYZ,ENCFF653JWL,ENCFF463RRE,ENCFF162ADN,ENCFF574VLI,ENCFF066LYG,ENCFF642ZJC,ENCFF854ELY,ENCFF369RYY,ENCFF608CWZ	FASTQ	SINGLE	76
Input_control	HSMM	None	ENCODE	ENCSR000ANN	ENCFF000BKI,ENCFF000BKK	FASTQ	SINGLE	36
Input_control	NHLF	None	ENCODE	ENCSR000AMZ	ENCFF000CQP,ENCFF000CQO	FASTQ	SINGLE	36
Input_control	HSMMtube	None	ENCODE	ENCSR000ANT	ENCFF000BNO,ENCFF000BNR	FASTQ	SINGLE	36
Input_control	HeLa-S3	None	ENCODE	ENCSR000AOB	ENCFF000BAO,ENCFF000BAU	FASTQ	SINGLE	36
Input_control	NH-A	None	ENCODE	ENCSR000AOP	ENCFF000CFY,ENCFF000CFR	FASTQ	SINGLE	36
Input_control	Osteobl	None	ENCODE	ENCSR000APU	ENCFF000CUZ,ENCFF000CVB	FASTQ	SINGLE	36
Input_control	NHDF-Ad	None	ENCODE	ENCSR000APT	ENCFF000CIU,ENCFF000CIW	FASTQ	SINGLE	36
Input_control	Dnd41	None	ENCODE	ENCSR000ASA	ENCFF000AOG,ENCFF000AOF	FASTQ	SINGLE	36
Input_control	A549	None	ENCODE	ENCSR000BNB	ENCFF000NFM	FASTQ	SINGLE	36
Input_control	A549	None	ENCODE	ENCSR000BNC	ENCFF000NFR	FASTQ	SINGLE	36
Input_control	SK-N-SH_RA	None	ENCODE	ENCSR000BLQ	ENCFF000RGI	FASTQ	SINGLE	36
Input_control	T-47D	None	ENCODE	ENCSR000BMP	ENCFF000RJV	FASTQ	SINGLE	36
Input_control	K562	None	ENCODE	ENCSR000BGG	ENCFF000QET,ENCFF000QFL,ENCFF000QEU,ENCFF000QFS	FASTQ	SINGLE	25
Input_control	ECC-1	None	ENCODE	ENCSR000BKX	ENCFF000NPN	FASTQ	SINGLE	36
Input_control	Gliobla	None	ENCODE	ENCSR000DKO	ENCFF000RNI	FASTQ	SINGLE	36
Input_control	K562	None	ENCODE	ENCSR000DMB	ENCFF000RWS	FASTQ	SINGLE	35
Input_control	MCF-7	None	ENCODE	ENCSR000DMW	ENCFF000SAZ	FASTQ	SINGLE	36
Input_control	A549	None	ENCODE	ENCSR000DNB	ENCFF000RMI	FASTQ	SINGLE	36
Input_control	A549	None	ENCODE	ENCSR000DPE	ENCFF001GWE	FASTQ	SINGLE	36
Input_control	AG04449	None	ENCODE	ENCSR000DPH	ENCFF001GWR	FASTQ	SINGLE	36
Input_control	AG04450	None	ENCODE	ENCSR000DPN	ENCFF001GXE	FASTQ	SINGLE	36
Input_control	AG09309	None	ENCODE	ENCSR000DPQ	ENCFF001GXK	FASTQ	SINGLE	36
Input_control	AG09319	None	ENCODE	ENCSR000DPT	ENCFF001GXZ	FASTQ	SINGLE	36
Input_control	AG10803	None	ENCODE	ENCSR000DPW	ENCFF001GYO	FASTQ	SINGLE	36
Input_control	AoAF	None	ENCODE	ENCSR000DPZ	ENCFF001GZF	FASTQ	SINGLE	36
Input_control	BE2_C	None	ENCODE	ENCSR000DQC	ENCFF001GZT	FASTQ	SINGLE	36
Input_control	BJ	None	ENCODE	ENCSR000DQE	ENCFF001HAG	FASTQ	SINGLE	36
Input_control	Caco-2	None	ENCODE	ENCSR000DQJ	ENCFF001HAM	FASTQ	SINGLE	36
Input_control	GM06990	None	ENCODE	ENCSR000DQS	ENCFF001HBK	FASTQ	SINGLE	36
Input_control	GM12801	None	ENCODE	ENCSR000DQX	ENCFF001HBT	FASTQ	SINGLE	36
Input_control	GM12864	None	ENCODE	ENCSR000DRA	ENCFF001HCM	FASTQ	SINGLE	36
Input_control	GM12865	None	ENCODE	ENCSR000DRD	ENCFF001HDF	FASTQ	SINGLE	36
Input_control	GM12872	None	ENCODE	ENCSR000DRM	ENCFF001HGF	FASTQ	SINGLE	36
Input_control	GM12873	None	ENCODE	ENCSR000DRO	ENCFF001HGV	FASTQ	SINGLE	36
Input_control	GM12874	None	ENCODE	ENCSR000DRQ	ENCFF001HHJ	FASTQ	SINGLE	36
Input_control	GM12875	None	ENCODE	ENCSR000DRT	ENCFF001HHU	FASTQ	SINGLE	36
Input_control	GM12878	None	ENCODE	ENCSR000DRV	ENCFF001HID	FASTQ	SINGLE	36
Input_control	HA-sp	None	ENCODE	ENCSR000DSV	ENCFF001HJV	FASTQ	SINGLE	36
Input_control	HAc	None	ENCODE	ENCSR000DSX	ENCFF001HJJ	FASTQ	SINGLE	36
Input_control	HBMEC	None	ENCODE	ENCSR000DTB	ENCFF001HKF	FASTQ	SINGLE	36
Input_control	HCFaa	None	ENCODE	ENCSR000DTG	ENCFF001HKT	FASTQ	SINGLE	36
Input_control	HCM	None	ENCODE	ENCSR000DTJ	ENCFF001HLJ	FASTQ	SINGLE	36
Input_control	HCPEpiC	None	ENCODE	ENCSR000DTM	ENCFF001HLR	FASTQ	SINGLE	36
Input_control	HCT-116	None	ENCODE	ENCSR000DTP	ENCFF001HME	FASTQ	SINGLE	36
Input_control	HEEpiC	None	ENCODE	ENCSR000DTS	ENCFF001HMS	FASTQ	SINGLE	36
Input_control	HEK293	None	ENCODE	ENCSR000DTV	ENCFF001HNC	FASTQ	SINGLE	36
Input_control	HeLa-S3	None	ENCODE	ENCSR000DTX	ENCFF001HNS	FASTQ	SINGLE	36
Input_control	HepG2	None	ENCODE	ENCSR000DUC	ENCFF001HOD	FASTQ	SINGLE	36
Input_control	HFF	None	ENCODE	ENCSR000DUI	ENCFF001HON	FASTQ	SINGLE	36
Input_control	HFF-Myc	None	ENCODE	ENCSR000DUL	ENCFF001HOY	FASTQ	SINGLE	36
Input_control	HL-60	None	ENCODE	ENCSR000DUN	ENCFF001HPI	FASTQ	SINGLE	36
Input_control	HMEC	None	ENCODE	ENCSR000DUR	ENCFF001HPU	FASTQ	SINGLE	36
Input_control	HMF	None	ENCODE	ENCSR000DUV	ENCFF001HQI	FASTQ	SINGLE	36
Input_control	HPAF	None	ENCODE	ENCSR000DUY	ENCFF001HQN	FASTQ	SINGLE	36
Input_control	HPF	None	ENCODE	ENCSR000DVB	ENCFF001HRI	FASTQ	SINGLE	36
Input_control	HRE	None	ENCODE	ENCSR000DVD	ENCFF001HRU	FASTQ	SINGLE	36
Input_control	HRPEpiC	None	ENCODE	ENCSR000DVJ	ENCFF001HSI	FASTQ	SINGLE	36
Input_control	HUVEC	None	ENCODE	ENCSR000DVL	ENCFF001HSV	FASTQ	SINGLE	36
Input_control	HVMF	None	ENCODE	ENCSR000DVR	ENCFF001HTK	FASTQ	SINGLE	36
Input_control	K562	None	ENCODE	ENCSR000DWA	ENCFF001HTT	FASTQ	SINGLE	36
Input_control	MCF-7	None	ENCODE	ENCSR000DWI	ENCFF001HUM	FASTQ	SINGLE	36
Input_control	NB4	None	ENCODE	ENCSR000DWO	ENCFF001HVB	FASTQ	SINGLE	36
Input_control	NHDF-neo	None	ENCODE	ENCSR000DWR	ENCFF001HVP	FASTQ	SINGLE	36
Input_control	NHEK	None	ENCODE	ENCSR000DWT	ENCFF001HVV	FASTQ	SINGLE	36
Input_control	RPTEC	None	ENCODE	ENCSR000DXE	ENCFF001HWY	FASTQ	SINGLE	36
Input_control	SAEC	None	ENCODE	ENCSR000DXG	ENCFF001HXF	FASTQ	SINGLE	36
Input_control	SK-N-SH_RA	None	ENCODE	ENCSR000DXN	ENCFF001HYC	FASTQ	SINGLE	36
Input_control	WERI-Rb-1	None	ENCODE	ENCSR000DXV	ENCFF001HYO	FASTQ	SINGLE	36
Input_control	WI-38	None	ENCODE	ENCSR000DYA	ENCFF001HZB	FASTQ	SINGLE	36
Input_control	SK-N-SH_RA	None	ENCODE	ENCSR000EHU	ENCFF000ZQP,ENCFF000ZQO,ENCFF000ZQQ,ENCFF000ZQR	FASTQ	SINGLE	36
Input_control	MCF10A-Er-Src	None	ENCODE	ENCSR000DOL	ENCFF000ZIJ,ENCFF000ZIB,ENCFF000ZHZ,ENCFF000ZIA,ENCFF000ZIF,ENCFF000ZID,ENCFF000ZIH	FASTQ	SINGLE	36
Input_control	HeLa-S3	None	ENCODE	ENCSR000EZM	ENCFF000XGP	FASTQ	SINGLE	30
Input_control	K562	None	ENCODE	ENCSR000EWK	ENCFF000VEK	FASTQ	SINGLE	28
Input_control	HEK293	None	ENCODE	ENCSR000EVA	ENCFF000WXY	FASTQ	SINGLE	32
Input_control	HeLa-S3	None	ENCODE	ENCSR000EVH	ENCFF000XGR	FASTQ	SINGLE	32
Input_control	K562	None	ENCODE	ENCSR828WYU	ENCFF000ZVJ	FASTQ	SINGLE	36
Input_control	HUVEC	None	ENCODE	ENCSR000EVV	ENCFF000YBC	FASTQ	SINGLE	36
Input_control	GM12878	None	ENCODE	ENCSR000EYX	ENCFF000VWV	FASTQ	SINGLE	28
Input_control	HepG2	None	ENCODE	ENCSR000BLN	ENCFF000POH,ENCFF000POC	FASTQ	SINGLE	36
Input_control	A549	None	ENCODE	ENCSR000BPN	ENCFF000NGB	FASTQ	SINGLE	36
Input_control	PFSK-1	None	ENCODE	ENCSR000BJU	ENCFF000QVV,ENCFF000QVO,ENCFF000QVQ	FASTQ	SINGLE	32
Input_control	SK-N-MC	None	ENCODE	ENCSR000BOD	ENCFF000QXN	FASTQ	SINGLE	25
Input_control	GM12878	None	ENCODE	ENCSR000BGJ	ENCFF000ODG,ENCFF000ODJ	FASTQ	SINGLE	25
Input_control	HeLa-S3	None	ENCODE	ENCSR000BMM	ENCFF000PFD	FASTQ	SINGLE	36
Input_control	HepG2	None	ENCODE	ENCSR000BLH	ENCFF000POO,ENCFF000POQ	FASTQ	SINGLE	36
Input_control	PBDE	None	ENCODE	ENCSR000EXN	ENCFF000ZPL	FASTQ	SINGLE	36
Input_control	PBDEFetal	None	ENCODE	ENCSR000EXQ	ENCFF000ZPA,ENCFF000ZPB	FASTQ	SINGLE	36
Input_control	SH-SY5Y	None	ENCODE	ENCSR000EYA	ENCFF000ZSI	FASTQ	SINGLE	36
Input_control	K562	None	ENCODE	ENCSR000FBB	ENCFF000YPM	FASTQ	SINGLE	34
Input_control	K562	None	ENCODE	ENCSR000FAA	ENCFF000YPF	FASTQ	SINGLE	34
Input_control	K562	None	ENCODE	ENCSR000FBA	ENCFF000YPZ	FASTQ	SINGLE	34
Input_control	HUVEC	None	ENCODE	ENCSR000EZS	ENCFF000YAU,ENCFF000YAZ	FASTQ	SINGLE	34
Input_control	K562	None	ENCODE	ENCSR000FAB	ENCFF000YOV	FASTQ	SINGLE	27
Input_control	GM12878	None	ENCODE	ENCSR000EAB	ENCFF000VWH,ENCFF000VWI,ENCFF000VWF,ENCFF000VWG	FASTQ	SINGLE	36
Input_control	H1-hESC	None	ENCODE	ENCSR000BPG	ENCFF000OST,ENCFF000OSS	FASTQ	SINGLE	50
Input_control	NB4	None	ENCODE	ENCSR000FAM	ENCFF000ZMO	FASTQ	SINGLE	25
Input_control	H1-hESC	None	ENCODE	ENCSR000EUR	ENCFF000WUW	FASTQ	SINGLE	76
Input_control	HepG2	None	ENCODE	ENCSR000EVT	ENCFF000XTE	FASTQ	SINGLE	32
Input_control	GM12878	None	ENCODE	ENCSR000DKW	ENCFF000RPB	FASTQ	SINGLE	33
Input_control	HeLa-S3	None	ENCODE	ENCSR000DLP	ENCFF000RTF	FASTQ	SINGLE	35
Input_control	HepG2	None	ENCODE	ENCSR000DLT	ENCFF000RUP	FASTQ	SINGLE	35
Input_control	HUVEC	None	ENCODE	ENCSR000DLX	ENCFF000RVO	FASTQ	SINGLE	36
Input_control	K562	None	ENCODE	ENCSR000FAK	ENCFF000YRN,ENCFF000YRC	FASTQ	SINGLE	27
Input_control	K562	None	ENCODE	ENCSR824WND	ENCFF001RVP	FASTQ	SINGLE	50
Input_control	GM10847	None	ENCODE	ENCSR000DYL	ENCFF000VRP,ENCFF000VRR	FASTQ	SINGLE	28
Input_control	GM12878	None	ENCODE	ENCSR000DZH	ENCFF000VXG,ENCFF000VXH	FASTQ	SINGLE	27
Input_control	GM12891	None	ENCODE	ENCSR000EAH	ENCFF000WHX,ENCFF000WIA	FASTQ	SINGLE	28
Input_control	GM12892	None	ENCODE	ENCSR000EAL	ENCFF000WIZ,ENCFF000WJL	FASTQ	SINGLE	28
Input_control	GM15510	None	ENCODE	ENCSR000EAP	ENCFF000WKG,ENCFF000WKH	FASTQ	SINGLE	28
Input_control	GM18505	None	ENCODE	ENCSR000EAT	ENCFF000WLM,ENCFF000WLG	FASTQ	SINGLE	28
Input_control	GM18526	None	ENCODE	ENCSR000EAX	ENCFF000WMS,ENCFF000WMR	FASTQ	SINGLE	28
Input_control	GM18951	None	ENCODE	ENCSR000EBB	ENCFF000WNQ,ENCFF000WNS	FASTQ	SINGLE	28
Input_control	GM19099	None	ENCODE	ENCSR000EBF	ENCFF000WOT,ENCFF000WOQ	FASTQ	SINGLE	28
Input_control	GM19193	None	ENCODE	ENCSR000EBJ	ENCFF000WPV,ENCFF000WPT	FASTQ	SINGLE	28
Input_control	A549	None	ENCODE	ENCSR000BKZ	ENCFF000NGC	FASTQ	SINGLE	36
Input_control	HeLa-S3	None	ENCODE	ENCSR000EZJ	ENCFF000XIH,ENCFF000XIG	FASTQ	SINGLE	28
Input_control	GM12891	None	ENCODE	ENCSR000BLC	ENCFF000OJZ	FASTQ	SINGLE	36
Input_control	GM12892	None	ENCODE	ENCSR000BIG	ENCFF000OLS	FASTQ	SINGLE	36
Input_control	GM12891	None	ENCODE	ENCSR000BIH	ENCFF000OJU	FASTQ	SINGLE	36
Input_control	SK-N-SH	None	ENCODE	ENCSR000BGN	ENCFF000RBV,ENCFF000RBY	FASTQ	SINGLE	36
Input_control	PANC-1	None	ENCODE	ENCSR000BIN	ENCFF000QTU,ENCFF000QTJ	FASTQ	SINGLE	36
Input_control	PFSK-1	None	ENCODE	ENCSR000BPQ	ENCFF000QVY	FASTQ	SINGLE	36
Input_control	SK-N-SH	None	ENCODE	ENCSR000BPR	ENCFF000RCF,ENCFF000RCC,ENCFF000RCB	FASTQ	SINGLE	36
Input_control	PANC-1	None	ENCODE	ENCSR000BPP	ENCFF000QTV,ENCFF000QTR	FASTQ	SINGLE	36
Input_control	GM12878	None	ENCODE	ENCSR000BNF	ENCFF000ODO	FASTQ	SINGLE	36
Input_control	H1-hESC	None	ENCODE	ENCSR000AMI	ENCFF663FLW,ENCFF138KKQ,ENCFF145GCJ,ENCFF303YPV,ENCFF164ZWM,ENCFF508ZFI,ENCFF368CYL,ENCFF837MEC,ENCFF000AVM,ENCFF472QMD,ENCFF740ECI,ENCFF698YIB,ENCFF635VQA,ENCFF659UFR,ENCFF393KUX,ENCFF689EIT,ENCFF805KPU,ENCFF809ZPN,ENCFF000AVR,ENCFF191QXK,ENCFF036EGF,ENCFF064XIS,ENCFF763DAQ	FASTQ	SINGLE	36
Input_control	A549	None	ENCODE	ENCSR787VQB	ENCFF343EVP,ENCFF920WNX,ENCFF214KMN	FASTQ	SINGLE	76
Input_control	HepG2	None	ENCODE	ENCSR000BPH	ENCFF000PPF,ENCFF000PPC,ENCFF000PPI	FASTQ	SINGLE	50
Input_control	HepG2	None	ENCODE	ENCSR000EER	ENCFF000XRH,ENCFF000XRI	FASTQ	SINGLE	27
Input_control	HepG2	None	ENCODE	ENCSR000EZR	ENCFF000XSY,ENCFF000XTB,ENCFF000XSV	FASTQ	SINGLE	27
Input_control	HeLa-S3	None	ENCODE	ENCSR000EZN	ENCFF000XOO	FASTQ	SINGLE	28
Input_control	MCF10A-Er-Src	None	ENCODE	ENCSR000DOY	ENCFF000ZIZ	FASTQ	SINGLE	36
Input_control	K562	None	ENCODE	ENCSR000EHM	ENCFF000YQC,ENCFF000YQB	FASTQ	SINGLE	28
Input_control	HCT-116	None	ENCODE	ENCSR000EUX	ENCFF000VCZ,ENCFF000VCW,ENCFF000VCY,ENCFF000WXB,ENCFF000VCX	FASTQ	SINGLE	32
Input_control	MCF-7	None	ENCODE	ENCSR000EWW	ENCFF000VHM,ENCFF000VHL	FASTQ	SINGLE	32
Input_control	PANC-1	None	ENCODE	ENCSR000EXM	ENCFF000VJK,ENCFF000VJL	FASTQ	SINGLE	36
Input_control	HCT-116	None	ENCODE	ENCSR000BMK	ENCFF000PBO	FASTQ	SINGLE	36
Input_control	NT2-D1	None	ENCODE	ENCSR000EXF	ENCFF000VJV,ENCFF000ZNE	FASTQ	SINGLE	32
Input_control	HEK293-T-REx	None	ENCODE	ENCSR000EVC	ENCFF000WZC	FASTQ	SINGLE	36
Input_control	GM08714	None	ENCODE	ENCSR000EUH	ENCFF000VQR,ENCFF000VQQ,ENCFF000VQP,ENCFF000VQO	FASTQ	SINGLE	36
IRF1	K562	interferon gamma	ENCODE	ENCSR000EGK	ENCFF298EEO,ENCFF805KYR	BAM	SINGLE	36
IRF1	K562	interferon alpha	ENCODE	ENCSR000EGL	ENCFF519LOD,ENCFF780TME	BAM	SINGLE	36
IRF1	K562	interferon gamma	ENCODE	ENCSR000EGT	ENCFF979OKQ,ENCFF992NMH	BAM	SINGLE	27
IRF3	HeLa-S3	None	ENCODE	ENCSR000EDF	ENCFF000XGO,ENCFF000XGQ	FASTQ	SINGLE	36
IRF3	HepG2	None	ENCODE	ENCSR000EEJ	ENCFF731IUK,ENCFF981YRJ	BAM	SINGLE	36
JUN	H1-hESC	None	ENCODE	ENCSR000ECA	ENCFF705WDA,ENCFF884JYB	BAM	SINGLE	36
JUN	HeLa-S3	None	ENCODE	ENCSR000EDG	ENCFF000XCU,ENCFF000XCW	FASTQ	SINGLE	27
JUN	HepG2	None	ENCODE	ENCSR000EEK	ENCFF513RJB,ENCFF187GCY	BAM	SINGLE	36
JUN	HUVEC	None	ENCODE	ENCSR000EFA	ENCFF000YAL,ENCFF000YAM	FASTQ	SINGLE	34
JUN	K562	None	ENCODE	ENCSR000EFS	ENCFF328OFF,ENCFF235CXC	BAM	SINGLE	36
JUN	K562	interferon alpha	ENCODE	ENCSR000EGH	ENCFF851ENM,ENCFF876USE	BAM	SINGLE	36
JUN	K562	interferon gamma	ENCODE	ENCSR000EZT	ENCFF470BTW,ENCFF195OTC	BAM	SINGLE	27
JUN	K562	interferon gamma	ENCODE	ENCSR000EZW	ENCFF106WPL,ENCFF892VDM	BAM	SINGLE	27
JUN	K562	interferon alpha	ENCODE	ENCSR000EZX	ENCFF921WKF,ENCFF924WXS	BAM	SINGLE	27
JUNB	K562	None	ENCODE	ENCSR000DJY	ENCFF486HVP,ENCFF430UDI	BAM	SINGLE	36
JUND	HepG2	None	ENCODE	ENCSR000BGK	ENCFF575CSB,ENCFF058QGD	BAM	SINGLE	36
JUND	H1-hESC	None	ENCODE	ENCSR000BKP	ENCFF607MKO,ENCFF751AJC	BAM	SINGLE	36
JUND	K562	None	ENCODE	ENCSR000DJX	ENCFF907DYN,ENCFF676GIL,ENCFF129OTK	BAM	SINGLE	36
JUND	GM12878	None	ENCODE	ENCSR000DYS	ENCFF860UYK,ENCFF425XHS	BAM	SINGLE	36
JUND	H1-hESC	None	ENCODE	ENCSR000EBZ	ENCFF950LBU,ENCFF976ANH	BAM	SINGLE	36
JUND	HeLa-S3	None	ENCODE	ENCSR000EDH	ENCFF000XHO,ENCFF000XHI	FASTQ	SINGLE	27
JUND	HepG2	None	ENCODE	ENCSR000EEI	ENCFF392PTK,ENCFF172MMF	BAM	SINGLE	36
JUND	K562	None	ENCODE	ENCSR000EGN	ENCFF417DVP,ENCFF663HKN	BAM	SINGLE	36
MAFF	HepG2	None	ENCODE	ENCSR000EEC	ENCFF290LEB,ENCFF711YOB	BAM	SINGLE	36
MAFF	K562	None	ENCODE	ENCSR000EGI	ENCFF146UJY,ENCFF558SMW	BAM	SINGLE	36
MAFK	H1-hESC	None	ENCODE	ENCSR000EBS	ENCFF484UMT,ENCFF507JNJ	BAM	SINGLE	36
MAFK	HeLa-S3	None	ENCODE	ENCSR000ECK	ENCFF909PSG,ENCFF086SQL	BAM	SINGLE	36
MAFK	HepG2	None	ENCODE	ENCSR000EDZ	ENCFF020TAL,ENCFF799ELF	BAM	SINGLE	36
MAFK	HepG2	None	ENCODE	ENCSR000EEB	ENCFF007BXW,ENCFF588POK	BAM	SINGLE	36
MAFK	IMR90	None	ENCODE	ENCSR000EFH	ENCFF150DNM,ENCFF868RZC	BAM	SINGLE	36
MAFK	K562	None	ENCODE	ENCSR000EGX	ENCFF049TZN,ENCFF628SDY	BAM	SINGLE	36
MAX	K562	None	ENCODE	ENCSR000BLP	ENCFF106ZVG,ENCFF715OQW	BAM	SINGLE	36
MAX	H1-hESC	None	ENCODE	ENCSR000BSJ	ENCFF000OQD,ENCFF000OQI	FASTQ	SINGLE	50
MAX	A549	None	ENCODE	ENCSR000DYG	ENCFF218ZML,ENCFF231VEZ	BAM	SINGLE	36
MAX	GM12878	None	ENCODE	ENCSR000DZF	ENCFF000VYA,ENCFF000VXZ,ENCFF000VYB,ENCFF000VXY	FASTQ	SINGLE	36
MAX	HeLa-S3	None	ENCODE	ENCSR000ECN	ENCFF000XHE,ENCFF000XHF,ENCFF000XHD,ENCFF000XHG	FASTQ	SINGLE	36
MAX	HepG2	None	ENCODE	ENCSR000EDS	ENCFF747IQN,ENCFF572TYC	BAM	SINGLE	36
MAX	HUVEC	None	ENCODE	ENCSR000EEZ	ENCFF000YBB,ENCFF000YBA	FASTQ	SINGLE	34
MAX	K562	None	ENCODE	ENCSR000EFV	ENCFF610XAJ,ENCFF172YQZ	BAM	SINGLE	36
MAX	NB4	None	ENCODE	ENCSR000EHS	ENCFF000ZMP,ENCFF000ZMN	FASTQ	SINGLE	36
MAX	H1-hESC	None	ENCODE	ENCSR000EUP	ENCFF000WUJ,ENCFF000WUH	FASTQ	SINGLE	34
MAX	HeLa-S3	None	ENCODE	ENCSR000EZF	ENCFF000XHZ,ENCFF000XHY	FASTQ	SINGLE	27
MEF2A	GM12878	None	ENCODE	ENCSR000BKB	ENCFF012YAB,ENCFF359HKJ	BAM	SINGLE	36
MEF2A	K562	None	ENCODE	ENCSR000BNV	ENCFF893HCG,ENCFF773RUT	BAM	SINGLE	36
MEF2C	GM12878	None	ENCODE	ENCSR000BNG	ENCFF000NXE,ENCFF000NXJ	FASTQ	SINGLE	36
MXI1	GM12878	None	ENCODE	ENCSR000DZI	ENCFF000VYW,ENCFF000VYV,ENCFF000VYT,ENCFF000VYU	FASTQ	SINGLE	36
MXI1	H1-hESC	None	ENCODE	ENCSR000EBR	ENCFF558EMM,ENCFF612OOJ	BAM	SINGLE	36
MXI1	HeLa-S3	None	ENCODE	ENCSR000ECU	ENCFF000XIP,ENCFF000XII	FASTQ	SINGLE	36
MXI1	HepG2	None	ENCODE	ENCSR000EDU	ENCFF000XVC,ENCFF000XVA,ENCFF000XVD,ENCFF000XVB,ENCFF000XUX,ENCFF000XUZ	FASTQ	SINGLE	36
MXI1	K562	None	ENCODE	ENCSR000EGZ	ENCFF009RJG,ENCFF946QFA	BAM	SINGLE	36
MYC	GM12878	None	ENCODE	ENCSR000DKU	ENCFF000ROS,ENCFF000ROK	FASTQ	SINGLE	36
MYC	HeLa-S3	None	ENCODE	ENCSR000DLN	ENCFF598LKD,ENCFF927VIX	BAM	SINGLE	35
MYC	HepG2	None	ENCODE	ENCSR000DLR	ENCFF747LPI,ENCFF213OUX,ENCFF688GSK	BAM	SINGLE	35
MYC	HUVEC	None	ENCODE	ENCSR000DLU	ENCFF383NUB	BAM	SINGLE	36
MYC	K562	None	ENCODE	ENCSR000DLZ	ENCFF449JIA,ENCFF403SIA,ENCFF307MJD	BAM	SINGLE	35
MYC	MCF-7	None	ENCODE	ENCSR000DMJ	ENCFF981GZW,ENCFF819FIE	BAM	SINGLE	36
MYC	MCF-7	None	ENCODE	ENCSR000DMM	ENCFF806HHS,ENCFF110UPZ	BAM	SINGLE	36
MYC	MCF-7	17β-estradiol	ENCODE	ENCSR000DMP	ENCFF273JMW,ENCFF406OGY	BAM	SINGLE	36
MYC	MCF-7	None	ENCODE	ENCSR000DMQ	ENCFF289NKQ,ENCFF801ISK	BAM	SINGLE	36
MYC	MCF10A-Er-Src	afimoxifene	ENCODE	ENCSR000DOM	ENCFF923AWM,ENCFF426BRO	BAM	SINGLE	36
MYC	MCF10A-Er-Src	ethanol	ENCODE	ENCSR000DOS	ENCFF209CID,ENCFF060WWY	BAM	SINGLE	36
MYC	H1-hESC	None	ENCODE	ENCSR000EBY	ENCFF889SXI,ENCFF886XFA	BAM	SINGLE	36
MYC	K562	None	ENCODE	ENCSR000EGJ	ENCFF895BNY,ENCFF713RWU	BAM	SINGLE	36
MYC	K562	interferon gamma	ENCODE	ENCSR000EGS	ENCFF223UHF,ENCFF251ACY	BAM	SINGLE	36
MYC	NB4	None	ENCODE	ENCSR000EHR	ENCFF000ZMK,ENCFF000ZMM	FASTQ	SINGLE	36
MYC	K562	interferon gamma	ENCODE	ENCSR000EZU	ENCFF034KWU,ENCFF649RGM	BAM	SINGLE	34
MYC	K562	interferon alpha	ENCODE	ENCSR000EZV	ENCFF707BRW,ENCFF642JBD	BAM	SINGLE	34
MYC	K562	interferon alpha	ENCODE	ENCSR000FAZ	ENCFF524XVD,ENCFF739YJA	BAM	SINGLE	27
NANOG	H1-hESC	None	ENCODE	ENCSR000BMT	ENCFF787ANY,ENCFF184OIJ	BAM	SINGLE	36
NFE2	GM12878	None	ENCODE	ENCSR000DZY	ENCFF000VZL,ENCFF000VZK	FASTQ	SINGLE	36
NFE2	K562	None	ENCODE	ENCSR000FAF	ENCFF000YVH,ENCFF000YVD	FASTQ	SINGLE	27
NFE2	K562	None	ENCODE	ENCSR000FCC	ENCFF001RUN,ENCFF001RUJ	FASTQ	SINGLE	50
NFKB1	GM10847	tumor necrosis factor	ENCODE	ENCSR000DYM	ENCFF000VRS,ENCFF000VRX,ENCFF000VSM,ENCFF000VRZ,ENCFF000VRY	FASTQ	SINGLE	28
NFKB1	GM12878	tumor necrosis factor	ENCODE	ENCSR000EAG	ENCFF000VZW,ENCFF000WAK,ENCFF000VZN,ENCFF000WBF	FASTQ	SINGLE	28
NFKB1	GM12891	tumor necrosis factor	ENCODE	ENCSR000EAI	ENCFF000WIN,ENCFF000WIK,ENCFF000WIJ	FASTQ	SINGLE	28
NFKB1	GM12892	tumor necrosis factor	ENCODE	ENCSR000EAN	ENCFF000WJN,ENCFF000WJM,ENCFF000WJP	FASTQ	SINGLE	28
NFKB1	GM15510	tumor necrosis factor	ENCODE	ENCSR000EAQ	ENCFF000WKL,ENCFF000WKJ,ENCFF000WKK,ENCFF000WKU,ENCFF000WKM	FASTQ	SINGLE	28
NFKB1	GM18505	tumor necrosis factor	ENCODE	ENCSR000EAW	ENCFF000WLN,ENCFF000WLP,ENCFF000WLX,ENCFF000WLW,ENCFF000WLQ	FASTQ	SINGLE	28
NFKB1	GM18526	tumor necrosis factor	ENCODE	ENCSR000EBA	ENCFF000WMY,ENCFF000WMZ,ENCFF000WNC	FASTQ	SINGLE	28
NFKB1	GM18951	tumor necrosis factor	ENCODE	ENCSR000EBD	ENCFF000WNZ,ENCFF000WOD,ENCFF000WOA,ENCFF000WNR	FASTQ	SINGLE	28
NFKB1	GM19099	tumor necrosis factor	ENCODE	ENCSR000EBI	ENCFF000WPI,ENCFF000WPE,ENCFF000WPA	FASTQ	SINGLE	28
NFKB1	GM19193	tumor necrosis factor	ENCODE	ENCSR000EBM	ENCFF000WQB,ENCFF000WQD,ENCFF000WQC	FASTQ	SINGLE	28
NFYA	GM12878	None	ENCODE	ENCSR000DNN	ENCFF000VZR,ENCFF000VZS,ENCFF000VZT,ENCFF000VZU	FASTQ	SINGLE	36
NFYA	HeLa-S3	None	ENCODE	ENCSR000DNS	ENCFF000XIM,ENCFF000XIN,ENCFF000XIQ,ENCFF000XIO	FASTQ	SINGLE	36
NFYA	K562	None	ENCODE	ENCSR000EGR	ENCFF000YVR,ENCFF000YUU	FASTQ	SINGLE	34
NFYB	GM12878	None	ENCODE	ENCSR000DNM	ENCFF000WAD,ENCFF000WAA,ENCFF000WAB,ENCFF000VZZ	FASTQ	SINGLE	36
NFYB	HeLa-S3	None	ENCODE	ENCSR000DNR	ENCFF000XIV,ENCFF000XIW,ENCFF000XIX,ENCFF000XIY	FASTQ	SINGLE	36
NFYB	K562	None	ENCODE	ENCSR000EGQ	ENCFF000YVV,ENCFF000YVA	FASTQ	SINGLE	34
NR2C2	GM12878	None	ENCODE	ENCSR000EUL	ENCFF000WFR,ENCFF000WFZ	FASTQ	SINGLE	32
NR2C2	HeLa-S3	None	ENCODE	ENCSR000EVN	ENCFF000XNI,ENCFF000XNF	FASTQ	SINGLE	32
NR2C2	HepG2	None	ENCODE	ENCSR000EVS	ENCFF000XZJ,ENCFF000XZK	FASTQ	SINGLE	32
NR2C2	K562	None	ENCODE	ENCSR000EWH	ENCFF589YXX,ENCFF925UIZ	BAM	SINGLE	32
NR3C1	A549	dexamethasone	ENCODE	ENCSR000BHE	ENCFF397DUC,ENCFF981RAP	BAM	SINGLE	36
NR3C1	A549	dexamethasone	ENCODE	ENCSR000BHF	ENCFF754YWA,ENCFF456TVS	BAM	SINGLE	36
NR3C1	A549	dexamethasone	ENCODE	ENCSR000BHG	ENCFF687AHO,ENCFF435WGN	BAM	SINGLE	36
NR3C1	A549	ethanol	ENCODE	ENCSR000BIO	ENCFF175QYS,ENCFF200JDZ	BAM	SINGLE	36
NR3C1	ECC-1	dexamethasone	ENCODE	ENCSR000BJC	ENCFF237UBZ,ENCFF790CVQ	BAM	SINGLE	36
NR3C1	A549	ethanol	ENCODE	ENCSR000BJT	ENCFF122SVL,ENCFF244PWP	BAM	SINGLE	36
NR3C1	ECC-1	ethanol	ENCODE	ENCSR000BLB	ENCFF321ZKP,ENCFF335PLH	BAM	SINGLE	36
NRF1	GM12878	None	ENCODE	ENCSR000DZO	ENCFF000WAZ,ENCFF000WBG	FASTQ	SINGLE	36
NRF1	H1-hESC	None	ENCODE	ENCSR000ECC	ENCFF989VTF,ENCFF794YDS	BAM	SINGLE	36
NRF1	HeLa-S3	None	ENCODE	ENCSR000EDJ	ENCFF000XJQ,ENCFF000XJL	FASTQ	SINGLE	27
NRF1	HepG2	None	ENCODE	ENCSR000EEH	ENCFF737CQG,ENCFF527ZVG	BAM	SINGLE	36
NRF1	K562	None	ENCODE	ENCSR000EHH	ENCFF922ZMC	BAM	SINGLE	36
PAX5	GM12878	None	ENCODE	ENCSR000BHD	ENCFF364VOW,ENCFF958KJV	BAM	SINGLE	36
PAX5	GM12878	None	ENCODE	ENCSR000BHJ	ENCFF051KDT,ENCFF498EOO	BAM	SINGLE	36
PAX5	GM12891	None	ENCODE	ENCSR000BJH	ENCFF718PPU,ENCFF559NII	BAM	SINGLE	36
PAX5	GM12892	None	ENCODE	ENCSR000BJI	ENCFF449WJL,ENCFF597RTF	BAM	SINGLE	36
PBX3	GM12878	None	ENCODE	ENCSR000BGR	ENCFF304FLU,ENCFF995SFW	BAM	SINGLE	36
POU2F2	GM12878	None	ENCODE	ENCSR000BGP	ENCFF086HBQ,ENCFF683LPH,ENCFF289QVU	BAM	SINGLE	36
POU2F2	GM12891	None	ENCODE	ENCSR000BII	ENCFF942IIR,ENCFF500RDM	BAM	SINGLE	36
POU5F1	H1-hESC	None	ENCODE	ENCSR000BMU	ENCFF213BZH,ENCFF233UMZ	BAM	SINGLE	36
PRDM1	HeLa-S3	None	ENCODE	ENCSR000ECY	ENCFF000XKL,ENCFF000XKK	FASTQ	SINGLE	36
REST	GM12878	None	ENCODE	ENCSR000BGF	ENCFF480ZVD,ENCFF400ZBQ	BAM	SINGLE	36
REST	H1-hESC	None	ENCODE	ENCSR000BHM	ENCFF030BIT,ENCFF238DIG	BAM	SINGLE	36
REST	SK-N-SH	None	ENCODE	ENCSR000BJJ	ENCFF712XHP,ENCFF991GDN	BAM	SINGLE	36
REST	HepG2	None	ENCODE	ENCSR000BJL	ENCFF246LVD,ENCFF132TMM	BAM	SINGLE	36
REST	PANC-1	None	ENCODE	ENCSR000BJO	ENCFF711CQV,ENCFF846HBE	BAM	SINGLE	36
REST	PFSK-1	None	ENCODE	ENCSR000BJP	ENCFF057UIK,ENCFF163XBE	BAM	SINGLE	36
REST	HeLa-S3	None	ENCODE	ENCSR000BMN	ENCFF771VTL,ENCFF490CSD	BAM	SINGLE	36
REST	K562	None	ENCODE	ENCSR000BMW	ENCFF262GNW,ENCFF852HXT	BAM	SINGLE	36
REST	HepG2	None	ENCODE	ENCSR000BOT	ENCFF940PTC,ENCFF956DQX	BAM	SINGLE	36
REST	PFSK-1	None	ENCODE	ENCSR000BOX	ENCFF967XIY,ENCFF950YYG	BAM	SINGLE	36
REST	SK-N-SH	None	ENCODE	ENCSR000BOZ	ENCFF810TRR,ENCFF843JEA	BAM	SINGLE	36
REST	PANC-1	None	ENCODE	ENCSR000BPK	ENCFF121KDV,ENCFF521FZY	BAM	SINGLE	36
REST	A549	ethanol	ENCODE	ENCSR000BQP	ENCFF507FFE,ENCFF867TSI	BAM	SINGLE	36
REST	GM12878	None	ENCODE	ENCSR000BQS	ENCFF753DEQ,ENCFF929UNL	BAM	SINGLE	36
REST	H1-hESC	None	ENCODE	ENCSR663WAR	ENCFF473JJP,ENCFF575YOF	BAM	SINGLE	76
REST	A549	None	ENCODE	ENCSR892DRK	ENCFF133NKN,ENCFF112AKA	BAM	SINGLE	76
RFX5	GM12878	None	ENCODE	ENCSR000DZW	ENCFF000WDO,ENCFF000WDK	FASTQ	SINGLE	36
RFX5	H1-hESC	None	ENCODE	ENCSR000ECF	ENCFF039ZUT,ENCFF632DVE	BAM	SINGLE	36
RFX5	HeLa-S3	None	ENCODE	ENCSR000ECX	ENCFF000XKU,ENCFF000XKT	FASTQ	SINGLE	36
RFX5	HepG2	None	ENCODE	ENCSR000EEA	ENCFF334BCB,ENCFF939RSC	BAM	SINGLE	36
RFX5	K562	None	ENCODE	ENCSR000EGO	ENCFF045DPH,ENCFF703AZV	BAM	SINGLE	36
RXRA	HepG2	None	ENCODE	ENCSR000BHU	ENCFF815HWQ,ENCFF192KLO	BAM	SINGLE	36
RXRA	GM12878	None	ENCODE	ENCSR000BJD	ENCFF336YAA,ENCFF532MNB	BAM	SINGLE	36
RXRA	H1-hESC	None	ENCODE	ENCSR000BJW	ENCFF856GRT,ENCFF925ROB	BAM	SINGLE	36
SIX5	H1-hESC	None	ENCODE	ENCSR000BIQ	ENCFF444WHJ,ENCFF862EPZ	BAM	SINGLE	36
SIX5	GM12878	None	ENCODE	ENCSR000BJE	ENCFF579QFZ,ENCFF549IYK	BAM	SINGLE	36
SIX5	K562	None	ENCODE	ENCSR000BNW	ENCFF798THM,ENCFF122HCH	BAM	SINGLE	36
SIX5	A549	ethanol	ENCODE	ENCSR000BRL	ENCFF165JIN,ENCFF465JTP	BAM	SINGLE	36
SP1	GM12878	None	ENCODE	ENCSR000BHK	ENCFF000OEV,ENCFF000OET	FASTQ	SINGLE	36
SP1	H1-hESC	None	ENCODE	ENCSR000BIR	ENCFF028EPQ,ENCFF295GDG	BAM	SINGLE	36
SP1	HepG2	None	ENCODE	ENCSR000BJX	ENCFF933SQQ,ENCFF269GKC	BAM	SINGLE	36
SP1	K562	None	ENCODE	ENCSR000BKO	ENCFF797MCR,ENCFF196UVO	BAM	SINGLE	36
SP2	K562	None	ENCODE	ENCSR000BNL	ENCFF862VOO,ENCFF617ZQA	BAM	SINGLE	36
SP2	HepG2	None	ENCODE	ENCSR000BOU	ENCFF523SHV,ENCFF302LOV	BAM	SINGLE	36
SP2	H1-hESC	None	ENCODE	ENCSR000BQG	ENCFF217JPF,ENCFF990HCV	BAM	SINGLE	36
SPI1	GM12878	None	ENCODE	ENCSR000BGQ	ENCFF000OBU,ENCFF000OBY,ENCFF000OBS	FASTQ	SINGLE	36
SPI1	K562	None	ENCODE	ENCSR000BGW	ENCFF000QEG,ENCFF000QED	FASTQ	SINGLE	36
SPI1	GM12891	None	ENCODE	ENCSR000BIJ	ENCFF886WVK,ENCFF029ZXM	BAM	SINGLE	36
SREBF1	HepG2	insulin and 22-hydroxycholesterol	ENCODE	ENCSR000EEO	ENCFF000XYB,ENCFF000XYA,ENCFF000XYE	FASTQ	SINGLE	27
SREBF1	HepG2	pravastatin	ENCODE	ENCSR000EZP	ENCFF000XYL,ENCFF000XYD,ENCFF000XYK	FASTQ	SINGLE	27
SRF	GM12878	None	ENCODE	ENCSR000BGE	ENCFF351NJK,ENCFF497WHG	BAM	SINGLE	36
SRF	H1-hESC	None	ENCODE	ENCSR000BIV	ENCFF372HNB,ENCFF314GBK	BAM	SINGLE	36
SRF	K562	None	ENCODE	ENCSR000BLK	ENCFF986QFI,ENCFF537NSW	BAM	SINGLE	36
SRF	HepG2	None	ENCODE	ENCSR000BLV	ENCFF345BSE,ENCFF052AAH	BAM	SINGLE	36
SRF	GM12878	None	ENCODE	ENCSR000BMI	ENCFF716XWN,ENCFF767IVC	BAM	SINGLE	36
STAT1	GM12878	None	ENCODE	ENCSR000DZM	ENCFF000WFD,ENCFF000WFE	FASTQ	SINGLE	36
STAT1	K562	interferon gamma	ENCODE	ENCSR000EHJ	ENCFF860EJH,ENCFF298LEE	BAM	SINGLE	34
STAT1	K562	interferon gamma	ENCODE	ENCSR000EHK	ENCFF088UXO,ENCFF907SUB	BAM	SINGLE	34
STAT1	HeLa-S3	interferon gamma	ENCODE	ENCSR000EZK	ENCFF000XPK,ENCFF000XPJ	FASTQ	SINGLE	28
STAT1	K562	interferon alpha	ENCODE	ENCSR000FAU	ENCFF637WLB,ENCFF049QLA	BAM	SINGLE	27
STAT1	K562	interferon alpha	ENCODE	ENCSR000FAV	ENCFF524MMM,ENCFF479UPB	BAM	SINGLE	27
STAT2	K562	interferon alpha	ENCODE	ENCSR000FAT	ENCFF259ISF,ENCFF752LNO	BAM	SINGLE	27
STAT2	K562	interferon alpha	ENCODE	ENCSR000FBC	ENCFF067AEJ,ENCFF582BYX	BAM	SINGLE	27
STAT3	MCF10A-Er-Src	afimoxifene	ENCODE	ENCSR000DOQ	ENCFF930WMD,ENCFF473UTP	BAM	SINGLE	36
STAT3	MCF10A-Er-Src	ethanol	ENCODE	ENCSR000DOZ	ENCFF549WWZ,ENCFF927KJM	BAM	SINGLE	36
STAT3	MCF10A-Er-Src	afimoxifene	ENCODE	ENCSR000DPB	ENCFF853POL,ENCFF924LJB	BAM	SINGLE	36
STAT3	GM12878	None	ENCODE	ENCSR000DZV	ENCFF000WFK,ENCFF000WFJ	FASTQ	SINGLE	36
STAT3	HeLa-S3	None	ENCODE	ENCSR000EDC	ENCFF000XMR,ENCFF000XMQ	FASTQ	SINGLE	36
TAL1	K562	None	ENCODE	ENCSR000EHB	ENCFF000ZBX,ENCFF000ZBR	FASTQ	SINGLE	36
TCF12	GM12878	None	ENCODE	ENCSR000BGZ	ENCFF874QHT,ENCFF766QXX	BAM	SINGLE	36
TCF12	H1-hESC	None	ENCODE	ENCSR000BIT	ENCFF283GJG,ENCFF513ODJ	BAM	SINGLE	36
TCF12	HepG2	None	ENCODE	ENCSR000BJG	ENCFF200BEZ,ENCFF110OVH	BAM	SINGLE	36
TCF12	A549	ethanol	ENCODE	ENCSR000BQQ	ENCFF764CRR,ENCFF025VWP	BAM	SINGLE	36
TCF7L2	HCT-116	None	ENCODE	ENCSR000EUV	ENCFF000WXJ,ENCFF000WXH	FASTQ	SINGLE	32
TCF7L2	HEK293	None	ENCODE	ENCSR000EUY	ENCFF000WYO,ENCFF000WYK,ENCFF000WYN,ENCFF000WYL	FASTQ	SINGLE	36
TCF7L2	HeLa-S3	None	ENCODE	ENCSR000EVE	ENCFF000XMN,ENCFF000XMM,ENCFF000XML,ENCFF000XMO	FASTQ	SINGLE	36
TCF7L2	HeLa-S3	None	ENCODE	ENCSR000EVF	ENCFF000XME,ENCFF000XMG,ENCFF000XMF,ENCFF000XMD	FASTQ	SINGLE	36
TCF7L2	HepG2	None	ENCODE	ENCSR000EVQ	ENCFF000XYX,ENCFF000XYV,ENCFF000XYW,ENCFF000XYY	FASTQ	SINGLE	36
TCF7L2	MCF-7	None	ENCODE	ENCSR000EWT	ENCFF000ZLM,ENCFF000ZLN,ENCFF000ZLK,ENCFF000ZLL	FASTQ	SINGLE	36
TCF7L2	PANC-1	None	ENCODE	ENCSR000EXL	ENCFF956FJS,ENCFF056JIR	BAM	SINGLE	36
THAP1	K562	None	ENCODE	ENCSR000BNN	ENCFF799GRV,ENCFF346GCX	BAM	SINGLE	36
USF1	GM12878	None	ENCODE	ENCSR000BGI	ENCFF845IBA,ENCFF798UJL	BAM	SINGLE	25
USF1	HepG2	None	ENCODE	ENCSR000BGM	ENCFF958DBW,ENCFF592BVT	BAM	SINGLE	36
USF1	A549	dexamethasone	ENCODE	ENCSR000BHX	ENCFF521WED,ENCFF783EQO	BAM	SINGLE	36
USF1	H1-hESC	None	ENCODE	ENCSR000BIU	ENCFF093BZZ,ENCFF959KAI	BAM	SINGLE	36
USF1	A549	ethanol	ENCODE	ENCSR000BJB	ENCFF982ZAO,ENCFF929GCS	BAM	SINGLE	36
USF1	K562	None	ENCODE	ENCSR000BKT	ENCFF396PZE,ENCFF827PYV	BAM	SINGLE	36
USF1	SK-N-SH_RA	all-trans-retinoic acid	ENCODE	ENCSR000BMF	ENCFF229IZG,ENCFF539RIF	BAM	SINGLE	36
USF1	A549	ethanol	ENCODE	ENCSR000BPV	ENCFF025FYL,ENCFF705FHU	BAM	SINGLE	36
USF2	GM12878	None	ENCODE	ENCSR000DZU	ENCFF000WGB,ENCFF000WGC	FASTQ	SINGLE	36
USF2	H1-hESC	None	ENCODE	ENCSR000ECD	ENCFF984ATR,ENCFF106CTN	BAM	SINGLE	36
USF2	HeLa-S3	None	ENCODE	ENCSR000ECW	ENCFF000XOE,ENCFF000XOI	FASTQ	SINGLE	36
USF2	HepG2	None	ENCODE	ENCSR000EEF	ENCFF169RIV,ENCFF375BSK	BAM	SINGLE	36
USF2	K562	None	ENCODE	ENCSR000EHG	ENCFF483JQH,ENCFF775IQU	BAM	SINGLE	36
YY1	H1-hESC	None	ENCODE	ENCSR000BKD	ENCFF248KXX,ENCFF255KGJ	BAM	SINGLE	36
YY1	GM12891	None	ENCODE	ENCSR000BKJ	ENCFF278BZC,ENCFF613PVX	BAM	SINGLE	36
YY1	K562	None	ENCODE	ENCSR000BKU	ENCFF985HYK,ENCFF397WYE	BAM	SINGLE	36
YY1	GM12892	None	ENCODE	ENCSR000BLT	ENCFF208PVV,ENCFF951SLF	BAM	SINGLE	36
YY1	SK-N-SH_RA	all-trans-retinoic acid	ENCODE	ENCSR000BLZ	ENCFF795LLU,ENCFF175LQE	BAM	SINGLE	36
YY1	K562	None	ENCODE	ENCSR000BMH	ENCFF470KXE,ENCFF280JRK	BAM	SINGLE	36
YY1	GM12878	None	ENCODE	ENCSR000BNP	ENCFF975UGB,ENCFF448GPH	BAM	SINGLE	36
YY1	HepG2	None	ENCODE	ENCSR000BNT	ENCFF958DMR,ENCFF258DFO	BAM	SINGLE	36
YY1	HCT-116	None	ENCODE	ENCSR000BNX	ENCFF779LNN,ENCFF370WTZ	BAM	SINGLE	36
YY1	A549	ethanol	ENCODE	ENCSR000BPM	ENCFF285GPL,ENCFF573CMH	BAM	SINGLE	36
YY1	K562	None	ENCODE	ENCSR000EWF	ENCFF397BXS,ENCFF274FVJ	BAM	SINGLE	32
YY1	NT2-D1	None	ENCODE	ENCSR000EXG	ENCFF702DIQ,ENCFF336IWD	BAM	SINGLE	32
ZBTB33	GM12878	None	ENCODE	ENCSR000BHC	ENCFF776FZQ,ENCFF643YAD	BAM	SINGLE	36
ZBTB33	HepG2	None	ENCODE	ENCSR000BHR	ENCFF760CKG,ENCFF547GTB	BAM	SINGLE	36
ZBTB33	K562	None	ENCODE	ENCSR000BKF	ENCFF550OKM,ENCFF256OBB	BAM	SINGLE	36
ZBTB33	HepG2	None	ENCODE	ENCSR000BNA	ENCFF105GEI,ENCFF307ZMA	BAM	SINGLE	36
ZBTB33	HCT-116	None	ENCODE	ENCSR000BNY	ENCFF666YXP,ENCFF623YRN	BAM	SINGLE	36
ZBTB33	A549	ethanol	ENCODE	ENCSR000BPZ	ENCFF217FGA,ENCFF687PCL	BAM	SINGLE	36
ZBTB7A	K562	None	ENCODE	ENCSR000BME	ENCFF927KAH,ENCFF642RRS	BAM	SINGLE	36
ZBTB7A	HepG2	None	ENCODE	ENCSR000BQA	ENCFF584DLG,ENCFF687KYQ	BAM	SINGLE	36
ZNF143	GM12878	None	ENCODE	ENCSR000DZL	ENCFF000WGW,ENCFF000WGX	FASTQ	SINGLE	36
ZNF143	H1-hESC	None	ENCODE	ENCSR000EBW	ENCFF077WVN,ENCFF717TTQ	BAM	SINGLE	36
ZNF143	HeLa-S3	None	ENCODE	ENCSR000ECO	ENCFF000XNY,ENCFF000XNW,ENCFF000XNV,ENCFF000XNX	FASTQ	SINGLE	36
ZNF143	K562	None	ENCODE	ENCSR000EGP	ENCFF701HQG,ENCFF095BUY	BAM	SINGLE	36
ZNF263	HEK293-T-REx	None	ENCODE	ENCSR000EVD	ENCFF000WYY,ENCFF000WZA	FASTQ	SINGLE	32
ZNF263	K562	None	ENCODE	ENCSR000EWN	ENCFF819ANL,ENCFF961JKM	BAM	SINGLE	27
ZNF274	GM08714	None	ENCODE	ENCSR000EUI	ENCFF083JDO,ENCFF028FDD	BAM	SINGLE	36
ZNF274	GM12878	None	ENCODE	ENCSR000EUK	ENCFF000WGV,ENCFF000WHG	FASTQ	SINGLE	32
ZNF274	HeLa-S3	None	ENCODE	ENCSR000EVG	ENCFF000XOK,ENCFF000XOL	FASTQ	SINGLE	32
ZNF274	HepG2	None	ENCODE	ENCSR000EVR	ENCFF000XZX,ENCFF000XZW	FASTQ	SINGLE	32
ZNF274	K562	None	ENCODE	ENCSR000EVX	ENCFF221SWK,ENCFF266CFX	BAM	SINGLE	36
ZNF274	K562	None	ENCODE	ENCSR000EWE	ENCFF231XHO,ENCFF077MWD	BAM	SINGLE	32
ZNF274	NT2-D1	None	ENCODE	ENCSR000EWY	ENCFF760JXY,ENCFF412VVG	BAM	SINGLE	36
CTCF	dMS	None	Roadmap	Roadmap_5	SRR1576262	FASTQ	PAIRED	25
CTCF	HUES64	None	Roadmap	Roadmap_13	SRR1576259,SRR1576260	FASTQ	PAIRED	25
CTCF	dEC	None	Roadmap	Roadmap_55	SRR1576264	FASTQ	PAIRED	25
CTCF	HUES64	None	Roadmap	Roadmap_78	SRR1576258	FASTQ	SINGLE	36
CTCF	dEN	None	Roadmap	Roadmap_93	SRR1576263	FASTQ	PAIRED	25
CTCF	dME	None	Roadmap	Roadmap_101	SRR1576261	FASTQ	PAIRED	25
EOMES	dEN	None	Roadmap	Roadmap_43	SRR1576267	FASTQ	PAIRED	25
EOMES	HUES64	None	Roadmap	Roadmap_72	SRR1576265	FASTQ	PAIRED	25
EOMES	dMS	None	Roadmap	Roadmap_108	SRR1576268	FASTQ	SINGLE	36
EOMES	dEN	None	Roadmap	Roadmap_109	SRR1576266	FASTQ	PAIRED	31
EOMES	dMS	None	Roadmap	Roadmap_117	SRR1576269	FASTQ	PAIRED	25
FOXA1	HUES64	None	Roadmap	Roadmap_4	SRR1576271	FASTQ	PAIRED	25
FOXA1	dEN	None	Roadmap	Roadmap_54	SRR1576270	FASTQ	SINGLE	36
FOXA1	dEN	None	Roadmap	Roadmap_103	SRR1576273,SRR1576274	FASTQ	PAIRED	25
FOXA2	HUES64	None	Roadmap	Roadmap_27	SRR1576278	FASTQ	PAIRED	25
FOXA2	dEN	None	Roadmap	Roadmap_37	SRR1576275	FASTQ	SINGLE	36
FOXA2	dEN	None	Roadmap	Roadmap_80	SRR1576277,SRR1576279	FASTQ	PAIRED	25
GATA4	dME	None	Roadmap	Roadmap_3	SRR1576283	FASTQ	PAIRED	25
GATA4	dME	None	Roadmap	Roadmap_24	SRR1576294,SRR1576295	FASTQ	PAIRED	28
GATA4	dEN	None	Roadmap	Roadmap_30	SRR1576284,SRR1576293	FASTQ	PAIRED	25
GATA4	dEN_shGATA4_2	None	Roadmap	Roadmap_35	SRR1576287	FASTQ	PAIRED	30
GATA4	dEN_shGATA4_1	None	Roadmap	Roadmap_36	SRR1576286	FASTQ	PAIRED	30
GATA4	dME_shGATA4_1	None	Roadmap	Roadmap_45	SRR1576290	FASTQ	PAIRED	30
GATA4	dME_shGATA4_2	None	Roadmap	Roadmap_47	SRR1576291	FASTQ	PAIRED	30
GATA4	dEN	None	Roadmap	Roadmap_76	SRR1576285	FASTQ	PAIRED	30
GATA4	HUES64	None	Roadmap	Roadmap_77	SRR1576280	FASTQ	PAIRED	25
GATA4	dME_shGATA4_3	None	Roadmap	Roadmap_91	SRR1576292	FASTQ	PAIRED	30
GATA4	dME	None	Roadmap	Roadmap_116	SRR1576289	FASTQ	PAIRED	30
GATA4	dEN_shGATA4_3	None	Roadmap	Roadmap_124	SRR1576288	FASTQ	PAIRED	30
GATA6	dEN	None	Roadmap	Roadmap_16	SRR1576296	FASTQ	SINGLE	36
GATA6	dME	None	Roadmap	Roadmap_92	SRR1576299,SRR1576301	FASTQ	PAIRED	25
GATA6	HUES64	None	Roadmap	Roadmap_112	SRR1576297	FASTQ	PAIRED	25
GATA6	dMS	None	Roadmap	Roadmap_125	SRR1576300	FASTQ	PAIRED	25
GATA6	dEN	None	Roadmap	Roadmap_126	SRR1576298,SRR1576302	FASTQ	PAIRED	25
HAND1	HUES64	None	Roadmap	Roadmap_28	SRR1576451	FASTQ	PAIRED	25
HAND1	dMS	None	Roadmap	Roadmap_32	SRR1576452	FASTQ	PAIRED	25
HAND1	dME	None	Roadmap	Roadmap_42	SRR1576450	FASTQ	PAIRED	31
HAND2	dME	None	Roadmap	Roadmap_67	SRR1576449	FASTQ	PAIRED	25
HEY1	dME	None	Roadmap	Roadmap_41	SRR1576317	FASTQ	PAIRED	25
HNF1B	dEN	None	Roadmap	Roadmap_105	SRR1576318	FASTQ	SINGLE	36
HNF1B	dEN	None	Roadmap	Roadmap_118	SRR1576321	FASTQ	PAIRED	25
HNF1B	HUES64	None	Roadmap	Roadmap_122	SRR1576319	FASTQ	PAIRED	25
HNF4A	dEN	None	Roadmap	Roadmap_12	SRR1576324	FASTQ	PAIRED	25
HNF4A	HUES64	None	Roadmap	Roadmap_94	SRR1576325	FASTQ	PAIRED	25
Input_control	HUES64	None	Roadmap	Roadmap_100	SRR1576440,SRR1576441	FASTQ	SINGLE	36
KLF5	HUES64	None	Roadmap	Roadmap_29	SRR1576328	FASTQ	PAIRED	25
LEF1	dMS	None	Roadmap	Roadmap_40	SRR1576330	FASTQ	PAIRED	25
LEF1	dME	None	Roadmap	Roadmap_114	SRR1576329	FASTQ	PAIRED	31
MYC	dMS	None	Roadmap	Roadmap_2	SRR1576448	FASTQ	PAIRED	25
MYC	dEN	None	Roadmap	Roadmap_88	SRR1576444	FASTQ	PAIRED	31
MYC	HUES64	None	Roadmap	Roadmap_104	SRR1576447	FASTQ	PAIRED	25
NANOG	dEN	None	Roadmap	Roadmap_11	SRR1576340	FASTQ	PAIRED	25
NANOG	HUES64	None	Roadmap	Roadmap_14	SRR1576333,SRR1576336	FASTQ	SINGLE	36
NANOG	HUES64	None	Roadmap	Roadmap_49	SRR1576337,SRR1576338	FASTQ	PAIRED	25
NANOG	dMS	None	Roadmap	Roadmap_61	SRR1576339	FASTQ	PAIRED	25
NANOG	dEC	None	Roadmap	Roadmap_107	SRR1576341	FASTQ	PAIRED	25
NANOG	dEN	None	Roadmap	Roadmap_115	SRR1576334	FASTQ	SINGLE	25
OTX2	dEN	None	Roadmap	Roadmap_1	SRR1576346	FASTQ	PAIRED	25
OTX2	dMS	None	Roadmap	Roadmap_25	SRR1576344	FASTQ	SINGLE	25
OTX2	dEN	None	Roadmap	Roadmap_34	SRR1576343	FASTQ	PAIRED	31
OTX2	dEC	None	Roadmap	Roadmap_46	SRR1576348	FASTQ	PAIRED	25
OTX2	dEC	None	Roadmap	Roadmap_74	SRR1576345	FASTQ	SINGLE	25
OTX2	dME	None	Roadmap	Roadmap_81	SRR1576351	FASTQ	PAIRED	25
OTX2	HUES64	None	Roadmap	Roadmap_113	SRR1576347,SRR1576349,SRR1576350	FASTQ	PAIRED	25
OTX2	HUES64	None	Roadmap	Roadmap_121	SRR1576342	FASTQ	SINGLE	36
PAX6	dEN	None	Roadmap	Roadmap_48	SRR1576352	FASTQ	SINGLE	36
POU5F1	dEC	None	Roadmap	Roadmap_8	SRR1576365	FASTQ	PAIRED	25
POU5F1	dEN	None	Roadmap	Roadmap_50	SRR1576360	FASTQ	PAIRED	25
POU5F1	HUES64	None	Roadmap	Roadmap_62	SRR1576362,SRR1576363	FASTQ	PAIRED	25
POU5F1	dMS	None	Roadmap	Roadmap_95	SRR1576364	FASTQ	PAIRED	25
POU5F1	HUES64	None	Roadmap	Roadmap_128	SRR1576366	FASTQ	SINGLE	36
PRDM1	dMS	None	Roadmap	Roadmap_111	SRR1576253	FASTQ	SINGLE	25
PRDM1	dEN	None	Roadmap	Roadmap_119	SRR1576254,SRR1576256	FASTQ	PAIRED	25
PRDM1	HUES64	None	Roadmap	Roadmap_120	SRR1576255	FASTQ	PAIRED	25
SMAD1	dEC	None	Roadmap	Roadmap_17	SRR1576374	FASTQ	SINGLE	25
SMAD1	dME_shGATA4_3	None	Roadmap	Roadmap_20	SRR1576382	FASTQ	PAIRED	30
SMAD1	dEN	None	Roadmap	Roadmap_21	SRR1576372	FASTQ	PAIRED	31
SMAD1	dEN_shGATA4_1	None	Roadmap	Roadmap_57	SRR1576376	FASTQ	PAIRED	30
SMAD1	dEN_shGATA4_2	None	Roadmap	Roadmap_59	SRR1576377	FASTQ	PAIRED	30
SMAD1	dME_shGATA4_2	None	Roadmap	Roadmap_66	SRR1576381	FASTQ	PAIRED	30
SMAD1	dME_shGATA4_1	None	Roadmap	Roadmap_68	SRR1576380	FASTQ	PAIRED	30
SMAD1	dME	None	Roadmap	Roadmap_71	SRR1576373	FASTQ	PAIRED	25
SMAD1	dEN	None	Roadmap	Roadmap_84	SRR1576375	FASTQ	PAIRED	30
SMAD1	HUES64	None	Roadmap	Roadmap_89	SRR1576383	FASTQ	PAIRED	25
SMAD1	dME	None	Roadmap	Roadmap_96	SRR1576379	FASTQ	PAIRED	30
SMAD1	dEN_shGATA4_3	None	Roadmap	Roadmap_102	SRR1576378	FASTQ	PAIRED	30
SMAD1	dMS	None	Roadmap	Roadmap_106	SRR1576384	FASTQ	PAIRED	25
SMAD2/3	HUES64	None	Roadmap	Roadmap_22	SRR1576385	FASTQ	SINGLE	25
SMAD2/3	dEC	None	Roadmap	Roadmap_38	SRR1576386	FASTQ	SINGLE	25
SMAD2/3	dEN	None	Roadmap	Roadmap_85	SRR1576387	FASTQ	SINGLE	25
SMAD4	dME	None	Roadmap	Roadmap_73	SRR1576392,SRR1576394	FASTQ	PAIRED	25
SMAD4	HUES64	None	Roadmap	Roadmap_75	SRR1576389,SRR1576395	FASTQ	PAIRED	25
SMAD4	dEC	None	Roadmap	Roadmap_90	SRR1576393	FASTQ	SINGLE	25
SNAI2	HUES64	None	Roadmap	Roadmap_6	SRR1576396	FASTQ	PAIRED	25
SNAI2	dME	None	Roadmap	Roadmap_129	SRR1576397	FASTQ	PAIRED	31
SOX17	dEN	None	Roadmap	Roadmap_44	SRR1576401	FASTQ	PAIRED	25
SOX17	HUES64	None	Roadmap	Roadmap_64	SRR1576398	FASTQ	PAIRED	25
SOX17	dME	None	Roadmap	Roadmap_86	SRR1576400	FASTQ	PAIRED	25
SOX2	dMS	None	Roadmap	Roadmap_10	SRR1576405	FASTQ	PAIRED	25
SOX2	HUES64	None	Roadmap	Roadmap_56	SRR1576406	FASTQ	SINGLE	36
SOX2	HUES64	None	Roadmap	Roadmap_97	SRR1576404	FASTQ	PAIRED	25
SOX2	dEN	None	Roadmap	Roadmap_99	SRR1576402	FASTQ	SINGLE	25
SP1	HUES64	None	Roadmap	Roadmap_19	SRR1576407	FASTQ	SINGLE	25
SP1	HUES64	None	Roadmap	Roadmap_39	SRR1576409	FASTQ	PAIRED	25
SP1	dEN	None	Roadmap	Roadmap_69	SRR1576408	FASTQ	PAIRED	25
TCF4	HUES64	None	Roadmap	Roadmap_33	SRR1576429	FASTQ	PAIRED	25
TCF4	dEC	None	Roadmap	Roadmap_65	SRR1576428	FASTQ	SINGLE	25
