# Supplementary material for: Systematic identification and characterization of regulatory elements derived from human endogenous retroviruses
Source: PLoS Genet. 2017 Jul 12;13(7):e1006883. doi: 10.1371/journal.pgen.1006883 (PMC5529029; doi:10.1371/journal.pgen.1006883)
Supplement: S10 Table — (XLSX) [file pgen.1006883.s029.xlsx]

## Sheet: Sheet1
Cell	File name
H7-hESC	wgEncodeAwgDnaseUwH7hescUniPk.narrowPeak
HTR8svn	wgEncodeAwgDnaseDukeHtr8svnUniPk.narrowPeak
GM12891	wgEncodeAwgDnaseDukeGm12891UniPk.narrowPeak
GM12892	wgEncodeAwgDnaseDukeGm12892UniPk.narrowPeak
GM18507	wgEncodeAwgDnaseDukeGm18507UniPk.narrowPeak
GM19238	wgEncodeAwgDnaseDukeGm19238UniPk.narrowPeak
GM19239	wgEncodeAwgDnaseDukeGm19239UniPk.narrowPeak
GM19240	wgEncodeAwgDnaseDukeGm19240UniPk.narrowPeak
CD34+ Mobilized	wgEncodeAwgDnaseUwCd34mobilizedUniPk.narrowPeak
Th1	wgEncodeAwgDnaseUwdukeTh1UniPk.narrowPeak
GM06990	wgEncodeAwgDnaseUwGm06990UniPk.narrowPeak
GM12864	wgEncodeAwgDnaseUwGm12864UniPk.narrowPeak
GM12865	wgEncodeAwgDnaseUwGm12865UniPk.narrowPeak
Th2	wgEncodeAwgDnaseUwTh2UniPk.narrowPeak
CLL	wgEncodeAwgDnaseDukeCllUniPk.narrowPeak
CMK	wgEncodeAwgDnaseUwCmkUniPk.narrowPeak
K562	wgEncodeAwgDnaseUwdukeK562UniPk.narrowPeak
HL-60	wgEncodeAwgDnaseUwHl60UniPk.narrowPeak
Jurkat	wgEncodeAwgDnaseUwJurkatUniPk.narrowPeak
NB4	wgEncodeAwgDnaseUwNb4UniPk.narrowPeak
T cells CD4+ Th0 adult	wgEncodeAwgDnaseDukeTh0UniPk.narrowPeak
B-cells CD20+	wgEncodeAwgDnaseUwCd20UniPk.narrowPeak
GM12878	wgEncodeAwgDnaseUwdukeGm12878UniPk.narrowPeak
AoSMC	wgEncodeAwgDnaseDukeAosmcUniPk.narrowPeak
AoAF	wgEncodeAwgDnaseUwAoafUniPk.narrowPeak
HUVEC	wgEncodeAwgDnaseUwdukeHuvecUniPk.narrowPeak
HBMEC	wgEncodeAwgDnaseUwHbmecUniPk.narrowPeak
HMVEC-dAd	wgEncodeAwgDnaseUwHmvecdadUniPk.narrowPeak
HMVEC-dBl-Ad	wgEncodeAwgDnaseUwHmvecdbladUniPk.narrowPeak
HMVEC-dBl-Neo	wgEncodeAwgDnaseUwHmvecdblneoUniPk.narrowPeak
HMVEC-dLy-Ad	wgEncodeAwgDnaseUwHmvecdlyadUniPk.narrowPeak
HMVEC-dLy-Neo	wgEncodeAwgDnaseUwHmvecdlyneoUniPk.narrowPeak
HMVEC-dNeo	wgEncodeAwgDnaseUwHmvecdneoUniPk.narrowPeak
HMVEC-LBl	wgEncodeAwgDnaseUwHmveclblUniPk.narrowPeak
HMVEC-LLy	wgEncodeAwgDnaseUwHmvecllyUniPk.narrowPeak
HPAEC	wgEncodeAwgDnaseUwHpaecUniPk.narrowPeak
HPAF	wgEncodeAwgDnaseUwHpafUniPk.narrowPeak
Osteoblasts	wgEncodeAwgDnaseDukeOsteoblUniPk.narrowPeak
Gliobla	wgEncodeAwgDnaseDukeGlioblaUniPk.narrowPeak
Medullo	wgEncodeAwgDnaseDukeMedulloUniPk.narrowPeak
BE(2)-C	wgEncodeAwgDnaseUwBe2cUniPk.narrowPeak
NH-A	wgEncodeAwgDnaseUwNhaUniPk.narrowPeak
SK-N-MC	wgEncodeAwgDnaseUwSknmcUniPk.narrowPeak
SK-N-SH (Retinoic Acid)	wgEncodeAwgDnaseUwSknshraUniPk.narrowPeak
HA-h	wgEncodeAwgDnaseUwHahUniPk.narrowPeak
MCF-7	wgEncodeAwgDnaseDukeMcf7hypoxiaUniPk.narrowPeak
T-47D	wgEncodeAwgDnaseDukeT47dUniPk.narrowPeak
HMEC	wgEncodeAwgDnaseUwdukeHmecUniPk.narrowPeak
MCF-7	wgEncodeAwgDnaseUwdukeMcf7UniPk.narrowPeak
HAc	wgEncodeAwgDnaseUwHacUniPk.narrowPeak
HeLa-S3	wgEncodeAwgDnaseDukeHelas3ifna4hUniPk.narrowPeak
HeLa-S3	wgEncodeAwgDnaseUwdukeHelas3UniPk.narrowPeak
Caco-2	wgEncodeAwgDnaseUwCaco2UniPk.narrowPeak
HCT-116	wgEncodeAwgDnaseUwHct116UniPk.narrowPeak
HVMF	wgEncodeAwgDnaseUwHvmfUniPk.narrowPeak
WI-38	wgEncodeAwgDnaseUwWi38tamoxifentamoxifenUniPk.narrowPeak
WI-38	wgEncodeAwgDnaseUwWi38UniPk.narrowPeak
H9ES	wgEncodeAwgDnaseDukeH9esUniPk.narrowPeak
H1-hESC	wgEncodeAwgDnaseUwdukeH1hescUniPk.narrowPeak
pHTE	wgEncodeAwgDnaseDukePhteUniPk.narrowPeak
A549	wgEncodeAwgDnaseUwdukeA549UniPk.narrowPeak
HAEpiC	wgEncodeAwgDnaseUwHaepicUniPk.narrowPeak
HCPEpiC	wgEncodeAwgDnaseUwHcpepicUniPk.narrowPeak
HEEpiC	wgEncodeAwgDnaseUwHeepicUniPk.narrowPeak
HIPEpiC	wgEncodeAwgDnaseUwHipepicUniPk.narrowPeak
HNPCEpiC	wgEncodeAwgDnaseUwHnpcepicUniPk.narrowPeak
HPdLF	wgEncodeAwgDnaseUwHpdlfUniPk.narrowPeak
HRCEpiC	wgEncodeAwgDnaseUwHrcepicUniPk.narrowPeak
HRE	wgEncodeAwgDnaseUwHreUniPk.narrowPeak
HRPEpiC	wgEncodeAwgDnaseUwHrpepicUniPk.narrowPeak
RPTEC	wgEncodeAwgDnaseUwRptecUniPk.narrowPeak
SAEC	wgEncodeAwgDnaseUwSaecUniPk.narrowPeak
HConF	wgEncodeAwgDnaseUwHconfUniPk.narrowPeak
WERI-Rb-1	wgEncodeAwgDnaseUwWerirb1UniPk.narrowPeak
Chorion	wgEncodeAwgDnaseDukeChorionUniPk.narrowPeak
HFF-Myc	wgEncodeAwgDnaseUwHffmycUniPk.narrowPeak
HFF	wgEncodeAwgDnaseUwHffUniPk.narrowPeak
HGF	wgEncodeAwgDnaseUwHgfUniPk.narrowPeak
AG09319	wgEncodeAwgDnaseUwAg09319UniPk.narrowPeak
HCFaa	wgEncodeAwgDnaseUwHcfaaUniPk.narrowPeak
HCF	wgEncodeAwgDnaseUwHcfUniPk.narrowPeak
HCM	wgEncodeAwgDnaseUwHcmUniPk.narrowPeak
iPS	wgEncodeAwgDnaseDukeIpsUniPk.narrowPeak
HRGEC	wgEncodeAwgDnaseUwHrgecUniPk.narrowPeak
8988T	wgEncodeAwgDnaseDuke8988tUniPk.narrowPeak
Hepatocytes	wgEncodeAwgDnaseDukeHepatocytesUniPk.narrowPeak
Huh-7.5	wgEncodeAwgDnaseDukeHuh7.5UniPk.narrowPeak
Huh-7	wgEncodeAwgDnaseDukeHuh7UniPk.narrowPeak
Stellate	wgEncodeAwgDnaseDukeStellateUniPk.narrowPeak
HepG2	wgEncodeAwgDnaseUwdukeHepg2UniPk.narrowPeak
AG04450	wgEncodeAwgDnaseUwAg04450UniPk.narrowPeak
HPF	wgEncodeAwgDnaseUwHpfUniPk.narrowPeak
NHLF	wgEncodeAwgDnaseUwNhlfUniPk.narrowPeak
HMF	wgEncodeAwgDnaseUwHmfUniPk.narrowPeak
Monocytes CD14+ RO01746	wgEncodeAwgDnaseUwMonocytescd14ro01746UniPk.narrowPeak
HSMM_emb	wgEncodeAwgDnaseDukeHsmmembUniPk.narrowPeak
HSMMtube	wgEncodeAwgDnaseUwdukeHsmmtubeUniPk.narrowPeak
HSMM	wgEncodeAwgDnaseUwdukeHsmmUniPk.narrowPeak
SkMC	wgEncodeAwgDnaseUwSkmcUniPk.narrowPeak
Myometr	wgEncodeAwgDnaseDukeMyometrUniPk.narrowPeak
PanIsletD	wgEncodeAwgDnaseDukePanisletdUniPk.narrowPeak
PanIslets	wgEncodeAwgDnaseDukePanisletsUniPk.narrowPeak
PANC-1	wgEncodeAwgDnaseUwPanc1UniPk.narrowPeak
HPDE6-E6E7	wgEncodeAwgDnaseDukeHpde6e6e7UniPk.narrowPeak
LNCaP	wgEncodeAwgDnaseDukeLncapandrogenUniPk.narrowPeak
RWPE1	wgEncodeAwgDnaseDukeRwpe1UniPk.narrowPeak
LNCaP	wgEncodeAwgDnaseUwdukeLncapUniPk.narrowPeak
PrEC	wgEncodeAwgDnaseUwPrecUniPk.narrowPeak
Fibrobl	wgEncodeAwgDnaseDukeFibroblUniPk.narrowPeak
FibroP	wgEncodeAwgDnaseDukeFibropUniPk.narrowPeak
Melano	wgEncodeAwgDnaseDukeMelanoUniPk.narrowPeak
ProgFib	wgEncodeAwgDnaseDukeProgfibUniPk.narrowPeak
AG04449	wgEncodeAwgDnaseUwAg04449UniPk.narrowPeak
AG09309	wgEncodeAwgDnaseUwAg09309UniPk.narrowPeak
AG10803	wgEncodeAwgDnaseUwAg10803UniPk.narrowPeak
BJ	wgEncodeAwgDnaseUwBjUniPk.narrowPeak
NHEK	wgEncodeAwgDnaseUwdukeNhekUniPk.narrowPeak
NHDF-Ad	wgEncodeAwgDnaseUwNhdfadUniPk.narrowPeak
NHDF-neo	wgEncodeAwgDnaseUwNhdfneoUniPk.narrowPeak
HA-sp	wgEncodeAwgDnaseUwHaspUniPk.narrowPeak
NT2-D1	wgEncodeAwgDnaseUwNt2d1UniPk.narrowPeak
Urothelia	wgEncodeAwgDnaseDukeUrotheliaUniPk.narrowPeak
Urothelia	wgEncodeAwgDnaseDukeUrotheliaut189UniPk.narrowPeak
Ishikawa	wgEncodeAwgDnaseDukeIshikawaestradiolUniPk.narrowPeak
Ishikawa	wgEncodeAwgDnaseDukeIshikawatamoxifenUniPk.narrowPeak
