# Supplementary material for: Systematic identification and characterization of regulatory elements derived from human endogenous retroviruses
Source: PLoS Genet. 2017 Jul 12;13(7):e1006883. doi: 10.1371/journal.pgen.1006883 (PMC5529029; doi:10.1371/journal.pgen.1006883)
Supplement: S11 Table — (XLSX) [file pgen.1006883.s030.xlsx]

## Sheet: Sheet1
Cell	File name
GM12878	wgEncodeAwgSegmentationCombinedGm12878.bed
H1-hESC	wgEncodeAwgSegmentationCombinedH1hesc.bed
K562	wgEncodeAwgSegmentationCombinedK562.bed
HepG2	wgEncodeAwgSegmentationCombinedHepg2.bed
HeLa-S3	wgEncodeAwgSegmentationCombinedHelas3.bed
HUVEC	wgEncodeAwgSegmentationCombinedHuvec.bed
