# Supplementary material for: Systematic identification and characterization of regulatory elements derived from human endogenous retroviruses
Source: PLoS Genet. 2017 Jul 12;13(7):e1006883. doi: 10.1371/journal.pgen.1006883 (PMC5529029; doi:10.1371/journal.pgen.1006883)
Supplement: S12 Table — (XLSX) [file pgen.1006883.s031.xlsx]

## Sheet: Sheet1
Cell	File name
GM12878	GM12878_cell_longPolyA_CSHL_TranscriptGencV7.CSHL_LID16629-003WC-b1.LID16630-004WC-b2.gtf
H1-hESC	H1-hESC_cell_longPolyA_CSHL_TranscriptGencV7.CSHL_LID8461-005WC-b1.LID8462-006WC-b2.gtf
K562	K562_cell_longPolyA_CSHL_TranscriptGencV7.CSHL_LID16627-001WC-b1.LID16628-002WC-b2.gtf
HepG2	HepG2_cell_longPolyA_CSHL_TranscriptGencV7.CSHL_LID16635-013WC-b1.LID16636-014WC-b2.gtf
HeLa-S3	HeLa-S3_cell_longPolyA_CSHL_TranscriptGencV7.CSHL_LID16633-011WC-b1.LID16634-012WC-b2.gtf
HUVEC	HUVEC_cell_longPolyA_CSHL_GeneGencV7.CSHL_LID8463-009WC-b1.LID8464-010WC-b2.gff
